# Supplementary material for: Causal effects of serum calcium, phosphate, and 25-hydroxyvitamin D on kidney function: a genetic correlation, pleiotropic analysis, and Mendelian randomization study
Source: Front Endocrinol (Lausanne). 2024 Sep 30;15:1348854. doi: 10.3389/fendo.2024.1348854 (PMC11471720; doi:10.3389/fendo.2024.1348854)
Supplement: Supplementary file 1 [file DataSheet1.zip]

Archive with 2 entries (2 files):
- Supplementary Table.xls
- Supplementary Figure.pdf
