# Supplementary material for: Causal effects of serum calcium, phosphate, and 25-hydroxyvitamin D on kidney function: a genetic correlation, pleiotropic analysis, and Mendelian randomization study
Source: Front Endocrinol (Lausanne). 2024 Sep 30;15:1348854. doi: 10.3389/fendo.2024.1348854 (PMC11471720; doi:10.3389/fendo.2024.1348854)
Supplement: Supplementary file 1 [file DataSheet1.zip › Supplementary Table.xls]

## Sheet: Table S1
Table S1. GWAS Data Sources and Corresponding LDSC Regression Estimates
Phenotypes	Study Design	Sample Size	Consortium	Population	Covariates	Measurement method	Year	PMID	Link	Mean χ2	λGCa	Intercept (SE)	h2 Estimate (SE)	Z-score
Calcium	Population-based	315,153	Neale Lab	European (UKB)	age, sex, age^2, age*sex, age*sex^2, and the first 20 principal components (PCs)	Colorimetric method	2018	NA	http://gwas-api.mrcieu.ac.uk/	1.821	1.398	1.099(0.015)	0.115(0.010)	11.5
Phosphate	Population-based	315,153	Neale Lab	European (UKB)	age, sex, age^2, age*sex, age*sex^2, and the first 20 principal components (PCs)	Colorimetric method	2018	NA	http://gwas-api.mrcieu.ac.uk/	1.745	1.386	1.078(0.012)	0.108(0.01)	10.8
25-hydroxyvitamin D	Population-based	417,580	UK Biobank	European (UKB)	age, BMI, genotyping batch, assessment center, the month of testing, supplement intake, and the first four ancestry PCs	Chemiluminescent immunoassay	2020	32242144	http://gwas-api.mrcieu.ac.uk/	1.891	1.478	1.064(0.014)	0.096(0.014)	6.9
parathyroid hormone	Population-based	3,310	INTERVAL study	European	age, sex, duration between blood draw and processing (binary, ≤ 1 day or > 1 day) and the first three PCs of ancestry from multidimensional scaling	Aptamer-based approach	2018	29875488	http://gwas-api.mrcieu.ac.uk/	1.006	0.995	0.998(0.006)	0.137(0.122)	1.1*
Chronic kidney disease	Meta-analyses of previous studies in the general population	480698	CKDGen Consortium	European	age, sex, study sites, genetic PCs, relatedness, and other study-specific features	Kinetic Jaffe test	2019	31152163	http://ckdgen.imbi.uni-freiburg.de/	1.202	1.151	1.076(0.008)	0.010(0.001)	10
CKD_Rapid3	Meta-analyses of previous studies in the general population	141964	CKDGen Consortium	European	age, sex, study sites, genetic PCs, relatedness, and other study-specific features	Kinetic Jaffe test	2021	33137338	http://ckdgen.imbi.uni-freiburg.de/	1.007	1.001	0.983 (0.006)	0.009(0.003)	3.0*
CKDi25	Meta-analyses of previous studies in the general population	195145	CKDGen Consortium	European	age, sex, study sites, genetic PCs, relatedness, and other study-specific features	Kinetic Jaffe test	2021	33137338	http://ckdgen.imbi.uni-freiburg.de/	1.006	0.986	0.967 (0.006)	0.010(0.0022)	4.5*
eGFRcrea	Meta-analyses of previous studies in the general population	567,460	CKDGen Consortium	European	age, sex, study sites, genetic PCs, relatedness, and other study-specific features	Kinetic Jaffe test	2019	31152163	http://ckdgen.imbi.uni-freiburg.de/	1.87	1.393	1.017(0.012)	0.071(0.004)	17.8
eGFRcys	Meta-analyses of previous studies in the general population	24,061	CKDGen Consortium	European	age, sex, study sites, genetic PCs, relatedness, and other study-specific features	Kinetic method	2017	28452372	http://ckdgen.imbi.uni-freiburg.de/	1.034	1.009	0.970(0.006)	0.134(0.055)	2.4*
BUN	Meta-analyses of previous studies in the general population	243,029	CKDGen Consortium	European	age, sex, study sites, genetic PCs, relatedness, and other study-specific features	Particle-enhanced nephelometric immunoassay	2019	31152163	http://ckdgen.imbi.uni-freiburg.de/	1.322	1.203	1.013(0.009)	0.064(0.005)	12.8
UACR	Meta-analyses of previous studies in the general population	54450	CKDGen Consortium	European	age, sex, study sites, genetic PCs, relatedness, and other study-specific features	Nephelometric and Jaffe method	2016	26631737	http://ckdgen.imbi.uni-freiburg.de/	1.046	1.048	0.995(0.007)	0.046(0.008)	5.8
MA	Meta-analyses of previous studies in the general population	54,116	CKDGen Consortium	European	age, sex, study sites, genetic PCs, relatedness, and other study-specific features	Nephelometric and Jaffe method	2016	26631737	http://ckdgen.imbi.uni-freiburg.de/	1.023	1.048	1.007(0.007)	0.014(0.007)	2.0*
eGFRcrea, estimated glomerular filtration rate based on serum creatinine; eGFRcys, estimated glomerular filtration rate based on serum cystatin C; BUN, Blood urea nitrogen; UACR, urinary albumin-to-creatinine ratio; MA, microalbuminuria; PCs: principal components;.
Note: aλGC refers to the genomic inflation factor.

## Sheet: Table S2
Table S2. Gene-based MAGMA result from GWAS for some genes associated with each trait at Pgene ≤ 5/total number of genes.
Calcium						Phosphate						25-hydroxyvitamin D						chronic kidney disease						estimated glomerular filtration rates based on serum creatinine						blood urea nitrogen						uriry albumin-creatinine ratio
gene_symbol	chr	start	stop	nSNPs	P-value	gene_symbol	chr	start	stop	nSNPs	P-value	gene_symbol	chr	start	stop	nSNPs	P-value	gene_symbol	chr	start	stop	nSNPs	P-value	gene_symbol	chr	start	stop	nSNPs	P-value	gene_symbol	chr	start	stop	nSNPs	P-value	gene_symbol	chr	start	stop	nSNPs	P-value
AOC1	7	150524336	150558379	199	7.4e-07	ACADVL	17	7120444	7128586	19	8.6e-07	ABCA1	9	107543283	107690527	547	1.7e-11	C9	5	39284377	39364655	253	2.9e-09	ACP1	2	264869	278283	28	3.7e-08	ACP1	2	264869	278283	28	1.3e-07	IDUA	4	980785	998317	2	0.00011
ADRA2B	2	96778623	96782281	9	4.9e-15	ADCY9	16	4012650	4166186	841	1.2e-08	ADAR	1	154554533	154600456	82	4.8e-09	GATM	15	45653322	45670980	42	1.1e-15	ACVR2A	2	148602086	148688396	174	5.6e-11	CKS1B	1	154947118	154951725	3	4.2e-07	ITGAV	2	187454058	187545629	56	0.00024
AGER	6	32148745	32152099	20	8.6e-11	TLE5	19	3052908	3062964	38	2.4e-06	ADH1A	4	100197523	100212185	32	1.6e-06	HOXD10	2	176981492	176984670	8	9.1e-07	ACVR2B	3	38495790	38534633	101	9.6e-14	CLK2	1	155232659	155243305	11	8.3e-09	MUC1	1	155158300	155162768	1	2.1e-06
AHSG	3	186330850	186339107	32	5e-10	ALPL	1	21835475	21904905	383	1.4e-16	ADH1B	4	100227527	100242572	33	1.3e-06	LRP2	2	169983619	170219123	875	2.7e-06	ADSL	22	40742504	40762577	32	2.1e-09	CYP27A1	2	219646472	219680016	66	1.6e-07	THBS3	1	155165379	155177772	2	0.00014
ALPL	1	21835475	21904905	383	1e-08	APCS	1	159557616	159558661	3	5e-10	AMT	3	49454211	49460111	9	1.3e-08	RELA	11	65421067	65430443	15	1.2e-07	AP1G1	16	71762903	71843006	218	3.5e-09	EF1	1	155100349	155107386	12	3.7e-15	RGS20	8	54764368	54871863	19	0.00017
ARF3	12	49329987	49351309	85	1.3e-06	APEH	3	49711427	49720936	15	9.5e-08	APEH	3	49711427	49720936	8	4e-12	SIPA1	11	65405578	65418391	24	1e-07	AGER	6	32148745	32152099	17	6.3e-15	EF3	1	155051348	155060014	17	1.8e-12	CELF2	10	10838851	11378674	659	9.5e-06
BMAL1	11	13299325	13408813	387	3.7e-08	ABCC6	16	16243422	16318083	344	6.2e-09	APOA1	11	116706467	116708338	7	5e-10	SLC34A1	5	176811432	176825849	19	5.2e-14	AHR	7	17338276	17385775	65	6.1e-07	EPS15	1	51819935	51985026	491	4.6e-07	LIN37	19	36239262	36245420	1	0.00029
ASL	7	65540776	65558330	62	3.6e-13	ARG1	6	131894344	131905472	29	1e-12	APOA4	11	116691418	116694011	14	3.2e-15	UMOD	16	20344373	20364200	53	5e-10	AIF1	6	31582969	31584798	9	2.3e-08	MECOM	3	168801287	169381563	1927	1.8e-08	TMEM53	1	45118920	45140253	10	6.5e-05
ZFHX3	16	72816784	73092534	1175	4.3e-10	ZFHX3	16	72816784	73092534	1175	8.9e-08	APOB	2	21224301	21266945	60	6.9e-11	ALMS1	2	73612886	73837047	498	4.4e-07	ALDH2	12	112204691	112247789	46	1.7e-06	FASN	17	80036214	80056106	46	1.4e-06	ARHGAP33	19	36266417	36279724	11	5.6e-05
ATP2B1	12	89981826	90103130	286	3.3e-09	ATP5MC1	17	46970148	46973233	8	2.8e-07	APOC1	19	45417577	45422606	7	2.8e-11	PRRC2A	6	31588450	31605554	77	1.2e-06	ALDH3A2	17	19552064	19580908	79	1.4e-06	FUT1	19	49251268	49258647	19	1.4e-11	PROSER3	19	36249044	36260077	8	5.2e-06
ATP4A	19	36041095	36054560	45	4.8e-11	BAG1	9	33252469	33264759	27	2.5e-06	APOC3	11	116700624	116703787	19	4.9e-15	PIP5K1B	9	71320188	71624092	1003	9.3e-09	AMT	3	49454211	49460111	10	3.2e-07	FUT2	19	49199228	49209191	40	5e-10	SH3RF2	5	145316126	145458680	153	0.00024
CCND1	11	69455873	69469242	44	3.1e-09	BAK1	6	33540323	33548072	30	9.4e-15	APOC4	19	45445495	45448753	6	1.1e-07	STBD1	4	77227179	77232283	11	1.9e-09	ANGPT2	8	6357172	6420784	436	1.7e-07	GBA1	1	155204239	155214653	19	2.7e-07	FAM171B	2	187558789	187630686	39	0.00013
BCL7A	12	122459861	122499950	142	2.8e-07	BCL7A	12	122459861	122499950	142	1.1e-07	APOE	19	45409039	45412650	6	1.1e-15	SLC28A2	15	45544428	45568132	69	3.3e-10	APEH	3	49711427	49720936	9	4e-08	GIPR	19	46171490	46185717	35	2.4e-13	KRTCAP2	1	155141884	155151331	5	0.00015
CFB	6	31913721	31919861	29	2.1e-08	BLK	8	11351521	11422108	529	1.3e-06	ARG1	6	131894344	131905472	23	1.9e-06	CEP170	1	243287730	243419284	204	5.4e-12	RHOA	3	49396569	49449526	100	1.4e-07	IGF1R	15	99192272	99507759	984	3.4e-10
C2	6	31865562	31913449	192	2.2e-06	CASR	3	121902530	122005350	500	4.1e-13	RHOA	3	49396569	49449526	85	2.7e-10	KAT5	11	65479473	65487077	27	1.1e-09	RHOC	1	113243749	113250025	18	5.7e-12	INHBC	12	57828543	57844609	35	2.1e-08
CAD	2	27440258	27466660	98	8.8e-14	RUNX2	6	45296054	45518819	751	2.1e-11	ARNT	1	150782181	150849244	93	3.1e-11	RGS14	5	176784704	176799599	23	2.5e-10	ATF1	12	51157789	51214943	122	4e-09	INSR	19	7112266	7294011	777	6.1e-11
CALM1	14	90863327	90874619	49	3.1e-09	CD86	3	121774209	121839990	183	1.8e-14	BMAL1	11	13299325	13408813	252	2.1e-08	CELF1	11	47487489	47574792	164	1.2e-06	ATP1B3	3	141595424	141645382	193	2.3e-10	MTX1	1	155178490	155183625	7	5e-10
CARS1	11	3022152	3078681	254	1.6e-12	CDKN2C	1	51434367	51440309	16	2.4e-06	CALCA	11	14988214	14993879	6	4.8e-15	SDCCAG8	1	243419307	243663393	486	2.5e-11	ATP2A1	16	28889192	28915830	36	1.5e-10	MUC1	1	155158300	155162768	4	5e-10
CASR	3	121902530	122005350	500	1.7e-14	CFL1	11	65622282	65625804	13	6.1e-09	CETP	16	56995835	57017757	78	1.6e-15	LMAN2	5	176758563	176778885	40	8e-08	ATP6V1G2	6	31512228	31514625	13	1.6e-07	OVOL1	11	65554505	65564690	25	7.3e-11
CBL	11	119076986	119178859	225	4.3e-11	AKR1C4	10	5238798	5260910	146	3.7e-09	AKR1C4	10	5238798	5260910	112	1.7e-06	TFCP2L1	2	121974163	122042778	202	1e-06	BLK	8	11351521	11422108	422	1.5e-07	PCCB	3	135969167	136056737	151	7e-13
CCNE1	19	30302805	30315224	35	8.3e-08	CLK2	1	155232659	155243305	22	1.5e-06	CKB	14	103985995	103989196	5	2.1e-06	PRKAG2	7	151253200	151574316	1220	3e-11	BMP4	14	54416454	54423554	22	3.6e-08	PPP2R3A	3	135684515	135866752	327	3.2e-15
CCNT1	12	49082241	49110781	77	5e-10	CLTC	17	57697050	57774317	189	1.9e-07	AP1S1	7	100797685	100804557	25	1.8e-06	SHROOM3	4	77356253	77704406	1106	2e-09	ZFP36L2	2	43449541	43453745	10	1.2e-09	PRKAA1	5	40759481	40798297	80	1.7e-12
CD86	3	121774209	121839990	183	5e-10	CMKLR1	12	108681821	108733094	231	5e-10	CLK2	1	155232659	155243305	9	2.5e-08	AFG2B	15	45694514	45713617	32	2.2e-13	C9	5	39284377	39364655	239	1.3e-12	PTGER4	5	40680032	40696962	30	1.5e-15
CDK6	7	92234235	92465941	465	2.1e-11	COL11A2	6	33130469	33160245	132	8.6e-07	COPB1	11	14479049	14521441	65	1.1e-15	DHRS11	17	34948226	34957233	18	1.1e-06	CA1	8	86240458	86290342	106	1.3e-06	RAD17	5	68665124	68710628	74	4.7e-07
CDKN1B	12	12870302	12875305	13	2.2e-06	CPN1	10	101802065	101841642	162	9.9e-07	CRX	19	48323807	48346587	139	1.3e-13	GGNBP2	17	34900737	34946278	80	1e-06	CA2	8	86376131	86393721	27	9.2e-07	RELA	11	65421067	65430443	14	2.4e-07
CDKN2C	1	51434367	51440309	16	2.8e-10	LINC02210-CRHR1	17	43697710	43913194	1205	4.3e-13	CTSK	1	150768684	150780917	10	8.1e-11	MRM1	17	34958010	34965407	17	1.6e-06	CA3	8	86351056	86361269	14	3.8e-08	SLC15A2	3	121613171	121663034	170	1.2e-07
CLK2	1	155232659	155243305	22	6.3e-09	CRHR1	17	43697710	43913194	1205	4.3e-13	CTSS	1	150702672	150738433	63	1.2e-11	RSEH2C	11	65485144	65488409	6	1.9e-07	CA12	15	63615730	63674326	188	2.2e-06	SLC34A1	5	176811432	176825849	18	1.7e-07
CPT1A	11	68522088	68611878	278	7.4e-10	CRY1	12	107385142	107487635	330	4.6e-08	CYP3A5	7	99245813	99277636	40	9.9e-07	C15orf48	15	45722727	45725647	5	4e-12	CAD	2	27440258	27466660	82	2.4e-06	TBXT	6	166571144	166582157	52	9.7e-07
ATF6B	6	32083045	32096017	40	7.5e-10	CSK	15	75074425	75095539	53	2.2e-14	CYP24A1	20	52769985	52790516	93	1.4e-14	AP5B1	11	65541369	65548062	12	2.8e-08	CALR	19	13049414	13055304	6	5.8e-08	HNF1A	12	121415861	121440315	96	5.6e-12
CRIP1	14	105952892	105955128	7	7.1e-07	CSNK2B	6	31632995	31637844	21	1.7e-08	DAG1	3	49506136	49573051	102	7e-11	IDI2	10	1064847	1071799	39	2.1e-07	CAMK2G	10	75572259	75634349	91	2.7e-06	HNF1B	17	36046434	36105096	174	8.6e-10
CSNK1G3	5	122847793	122952739	272	2e-06	CSTA	3	122044011	122060816	71	5e-10	DHCR7	11	71145457	71159477	35	2.3e-13	PABIR1	9	71394964	71398609	11	1.6e-06	CASP9	1	15817896	15851407	136	1.3e-14	TFAP2B	6	50786439	50815326	80	1e-07
CSNK2B	6	31632995	31637844	21	6.3e-07	CCN2	6	132269316	132272518	6	1e-06	DMWD	19	46286205	46296060	20	1.7e-07	PDILT	16	20370492	20416064	150	5e-10	CASR	3	121902530	122005350	441	1e-07	THBS3	1	155165379	155177772	20	5e-10
CSTA	3	122044011	122060816	71	4.6e-14	CUX1	7	101459184	101927250	1694	3.7e-09	EF5	5	106712590	107006596	690	5.2e-07	WDR72	15	53805938	54055075	1156	2.2e-14	CBL	11	119076986	119178859	144	4.8e-07	UMOD	16	20344373	20364200	52	2.2e-13
CTSK	1	150768684	150780917	18	2e-08	CYP1A2	15	75041184	75048941	22	2.6e-10	CELSR2	1	109792641	109818378	70	3.7e-09	CCDC158	4	77234192	77333285	205	1.9e-11	CD19	16	28943082	28950668	8	6.4e-07	VIL1	2	219283838	219314248	34	7.9e-08
CYP19A1	15	51500254	51630795	488	2.3e-11	CYP19A1	15	51500254	51630795	488	1.1e-09	FDPS	1	155278539	155290457	12	1.3e-13	UNCX	7	1272654	1276613	5	2e-07	CENPE	4	104026963	104119566	195	2.2e-10	WNT9B	17	44928952	44964096	65	4.1e-07
CYP21A2	6	32006093	32009447	16	3.3e-07	DAXX	6	33286335	33290793	10	1.6e-09	GALNT2	1	230202956	230417875	752	1e-06	PCNX3	11	65383686	65404910	37	1.7e-09	CHRNE	17	4801064	4806369	24	1.5e-07	ZNF142	2	219502639	219524355	40	5.7e-08
CYP24A1	20	52769985	52790516	123	7e-15	DLG4	17	7093209	7123369	81	1e-06	GATA4	8	11534433	11617510	242	2.2e-12	FAM47E	4	77135193	77204936	389	2.7e-11	CLIC1	6	31698358	31705095	15	8e-09	DAP3	1	155657693	155708801	63	1.2e-06
DMRT1	9	841690	969090	986	5.1e-09	DMP1	4	88571454	88585513	52	1.1e-11	GBA1	1	155204239	155214653	16	3.2e-08	FAM47E-STBD1	4	77172853	77232283	281	2.5e-15	CLN3	16	28488600	28505897	21	7.4e-08	PAX8	2	113973574	114036527	212	8.2e-07
DNMT3A	2	25451421	25565459	305	4e-13	DRG2	17	17991181	18011299	50	4.4e-14	GC	4	72607410	72671237	139	5e-10							CPS1	2	211342406	211543831	533	6.7e-14	PSCA	8	143751726	143764145	61	1.4e-06
DPEP1	16	89679716	89707216	139	5e-10	DVL2	17	7128661	7137867	22	2.5e-06	GCKR	2	27719470	27746556	40	2.4e-14							CSNK2B	6	31632995	31637844	17	5e-09	SLC14A2	18	42792947	43263072	1688	4.4e-18
DPH1	17	1933431	1947183	59	1e-07	EBF1	5	158122916	158526788	1169	4.1e-13	GT1	3	50229043	50235129	3	1.5e-09							CTNND1	11	57520756	57586652	109	6.4e-08	CDC42BPA	1	227177566	227506193	1623	2.1e-06
DRG2	17	17991181	18011299	50	2.7e-07	ECE1	1	21543740	21672034	483	1.6e-17	GPX1	3	49394609	49395791	2	7.3e-13							CYP24A1	20	52769985	52790516	108	1.7e-09	ADAM15	1	155023748	155035252	20	7.7e-15
RCAN1	21	35888782	35987382	558	5.8e-08	EF1	1	155100349	155107386	22	1.4e-12	GTF3C2	2	27548716	27580243	22	3e-07							DAB2	5	39371776	39425335	200	5e-10	STBD1	4	77227179	77232283	11	2.8e-10
DUSP2	2	96808908	96811206	6	2.7e-08	EPB41L2	6	131160487	131384462	884	3.2e-08	HAL	12	96366440	96390143	102	5.5e-14							DACH1	13	72012098	72441330	782	1.4e-10	SLC16A3	17	80186282	80197375	25	8.3e-09
ECE1	1	21543740	21672034	483	4.7e-10	EPS15	1	51819935	51985026	659	1.8e-07	HLA-DQA1	6	32605169	32612152	45	6.4e-07							DAG1	3	49506136	49573051	114	5.2e-08	CNOT9	2	219433303	219461158	46	5.7e-08
EF1	1	155100349	155107386	22	1.4e-14	ERBB2	17	37844167	37884915	89	1.5e-13	HLA-DQA2	6	32605169	32612152	45	6.4e-07							DDX1	2	15731745	15771235	130	5e-10	GOSR2	17	45000486	45044366	124	2.6e-13
EF3	1	155051348	155060014	25	4.6e-11	ESR1	6	152011631	152424409	1787	4.2e-11	HLA-DQB1	6	32627241	32634466	50	1.4e-07							D2	10	70173821	70231878	216	1e-06	TTLL4	2	219575558	219620139	93	3.5e-07
EIF1AX	X	20142636	20159966	26	1.2e-10	EVI2A	17	29643428	29648767	19	3.3e-08	IMPDH2	3	49061758	49066875	4	2e-06							DPAGT1	11	118967213	118973124	14	9.5e-08	YAF2	12	42550906	42632154	165	2.3e-08
EPHA2	1	16450832	16482582	90	7e-11	EVI2B	17	29629888	29641130	25	1.6e-08	INHBC	12	57828543	57844609	26	4.5e-07							DPEP1	16	89679716	89707216	96	1.5e-14	STAG1	3	136055077	136471245	672	2.4e-12
ENSA	1	150594599	150602098	16	1.4e-06	EYA2	20	45523263	45817492	1263	5.8e-09	IPP	1	46159996	46216485	95	2.7e-07							ECM1	1	150480487	150486265	14	1e-10	KAT5	11	65479473	65487077	23	2.1e-09
DMTN	8	21906660	21940036	167	5.9e-07	F12	5	176829139	176836577	20	6.6e-09	ITIH3	3	52828784	52843025	20	1.8e-07							CELSR2	1	109792641	109818378	85	9.3e-09	RGS14	5	176784704	176799599	19	1e-14
EPHA1	7	143088205	143105985	62	1.9e-07	FDFT1	8	11653467	11696818	361	5.2e-07	ITIH4	3	52847006	52864717	39	5.4e-07							ERBB2	17	37844167	37884915	56	5e-16	ENTREP3	1	155216996	155225274	21	1.5e-06
ERBB2	17	37844167	37884915	89	5e-10	FGF6	12	4543308	4554780	43	3.9e-16	KCNK3	2	26915581	26954066	80	1.4e-06							EYA4	6	133561512	133853258	943	6.2e-13	LMAN2	5	176758563	176778885	36	3.2e-09
ERV3-1	7	64450733	64467124	60	3.2e-07	FGFR4	5	176513906	176525143	41	7.2e-16	KLC1	14	104095525	104167888	154	1.5e-08							ETV5	3	185764106	185826901	110	4.6e-13	RBPMS	8	30242017	30429778	399	9.6e-08
ESRRG	1	216676588	217311097	2874	2.6e-06	FOXO3	6	108881026	109005972	356	9.7e-17	LAMB1	7	107564244	107643804	161	3.3e-07							MECOM	3	168801287	169381563	2017	1.6e-08	R3HDM2	12	57647547	57824782	269	1.6e-09
EYA1	8	72109668	72459888	1211	7.9e-08	GATA3	10	8087294	8117164	158	1.4e-13	LIPC	15	58702953	58861073	531	2.1e-12							F12	5	176829139	176836577	11	1.9e-06	SLC35D1	1	67465015	67520080	168	7.1e-14
F2R	5	76011868	76031595	56	6.4e-07	GIP	17	47035918	47045955	51	2.9e-07	LTA4H	12	96394531	96437298	119	3.3e-07							FANCA	16	89803959	89883066	511	3e-07	SYT11	1	155829260	155854990	36	1.5e-08
F2RL1	5	76114833	76131140	53	4.9e-12	GOLGB1	3	121382046	121468662	227	7.3e-08	MAT1A	10	82031576	82049721	59	1.5e-07							FARSA	19	13033284	13044558	23	4.6e-07	TTC33	5	40711678	40756072	100	5e-10
FANCA	16	89803959	89883066	602	1e-08	GPX5	6	28493789	28502728	35	2.5e-08	SMCP	1	152850798	152857523	5	7.7e-12							FGFR4	5	176513906	176525143	34	8.2e-13	RUSC1	1	155290640	155300909	4	2.2e-06
FANCC	9	97861336	98079991	453	4.6e-09	GRM4	6	33989623	34123399	868	5.3e-10	MEF2A	15	100106133	100256688	239	8.2e-09							FOXO3	6	108881026	109005972	267	4.6e-09	SSBP3	1	54691104	54872068	521	1.5e-06
FCGRT	19	50015536	50029685	50	1.4e-14	GSTA1	6	52656178	52668664	40	2.4e-06	MIA2	14	39734476	39820397	177	3.3e-13							GATA4	8	11534433	11617510	340	3e-07	FBXO22	15	76196200	76227609	61	5e-10
FGF7	15	49715375	49779523	261	3.3e-09	GUSB	7	65425671	65447301	78	1e-07	AFF1	4	87855758	88062206	451	8.5e-11							GATM	15	45653322	45670980	40	5e-10	FGF21	19	49258816	49261587	10	6.7e-13
FGFR1	8	38268656	38326352	155	1.4e-10	H1-5	6	27834570	27835359	8	1.5e-06	MSRA	8	9911830	10286401	1521	1.9e-12							GCDH	19	13001943	13010813	20	5.3e-07	MYEOV	11	69061613	69064754	10	6.2e-07
FLT3LG	19	49977455	49989491	52	2.5e-14	H2BC5	6	26157419	26171577	40	1.2e-06	MST1	3	49721380	49726196	6	3.4e-15							GCKR	2	27719470	27746556	55	5e-10	SH3YL1	2	218136	264820	94	1.4e-07
FRK	6	116262691	116397360	419	3.4e-12	HCLS1	3	121350246	121379791	108	7.2e-07	MST1R	3	49924435	49941311	23	2.3e-13							GDF9	5	132196877	132202238	12	2.1e-07	STK36	2	219536749	219567440	39	1e-07
SLC37A4	11	118895061	118901616	33	4.5e-09	HGFAC	4	3443702	3451214	50	1.7e-08	SP	1	46049660	46084578	46	2e-07							GGT7	20	33432523	33460661	57	1.7e-15	GLS2	12	56864728	56882198	20	7.2e-12
GALK2	15	49447974	49659955	842	1.4e-07	HLA-A	6	29910247	29913661	159	1.7e-07	CNOT3	19	54641436	54659446	46	7e-08							GPX1	3	49394609	49395791	2	3.3e-09	PRELID1	5	176730763	176733960	9	5.3e-07
GATA3	10	8087294	8117164	158	5e-10	HMGA1	6	34204577	34214008	40	3.8e-15	PAFAH1B2	11	117015000	117048889	104	1e-13							GRB7	17	37894162	37903538	10	8.1e-11	LAMTOR2	1	156024517	156028301	8	1.2e-06
GBA1	1	155204239	155214653	28	6.8e-08	HNF4G	8	76452203	76479069	151	6.2e-14	PCCB	3	135969167	136056737	120	4.5e-07							GRB10	7	50657760	50861159	733	3.3e-08	GRHL1	2	10091792	10142412	223	9.3e-09
GCKR	2	27719470	27746556	81	5e-10	HSPG2	1	22148737	22263750	516	1.4e-14	PDE3B	11	14665191	14893605	260	1.8e-12							GSS	20	33516236	33543794	41	1.7e-12	TFCP2L1	2	121974163	122042778	180	3.6e-11
GFPT1	2	69546901	69614386	210	1.8e-11	ISLR	15	74466087	74469212	14	2.1e-09	PDE4C	19	18318771	18359010	97	2.8e-06							GSTA1	6	52656178	52668664	33	9.1e-09	ZBTB7B	1	154975106	154991001	24	3.3e-07
GGT1	22	24979629	25024972	124	2.9e-10	ITPR3	6	33587951	33664351	454	1.7e-18	PEX10	1	2336241	2344010	21	2e-12							GSTA2	6	52614885	52628361	43	1.3e-08	PRKAG2	7	151253200	151574316	1130	1.3e-12
G11	19	3094408	3121468	158	9.9e-15	KIFC1	6	33359301	33377701	69	3.4e-14	SERPINB13	18	61254431	61266433	17	9.4e-09							GTF3C2	2	27548716	27580243	32	2.2e-14	PPHLN1	12	42719947	42842422	402	8.6e-08
GQ	9	80335189	80646219	912	3.6e-15	KP1	3	122140748	122233786	300	6.6e-11	PKLR	1	155259084	155278531	23	2.2e-11							GUSB	7	65425671	65447301	64	5e-08	IL20RB	3	136676707	136729927	113	2.7e-06
GOLGB1	3	121382046	121468662	227	5e-10	KPNB1	17	45726861	45762037	76	2.2e-11	PNN	14	39644387	39652422	18	5e-10							H1-5	6	27834570	27835359	8	1.5e-07	RAB24	5	176728199	176730744	5	3e-07
GPR22	7	107110502	107116125	11	2.3e-08	LPP	3	187871097	188608460	2825	1.9e-09	POLR2B	4	57844944	57897334	146	6.1e-07							H2AX	11	118964580	118966177	3	1.5e-08	ZRANB1	10	126605704	126676005	128	5.1e-08
GRK4	4	2965232	3042474	367	1.3e-06	LTBP3	11	65306030	65325858	38	9.8e-14	PPM1G	2	27604066	27632550	32	6.6e-07							HFE	6	26087422	26096438	27	6.5e-07	QPCTL	19	46195741	46207248	27	9.3e-10
PDIA3	15	44038326	44064804	66	6.4e-09	SMAD6	15	66994674	67074338	309	2.2e-07	KLK10	19	51516000	51523431	42	1.7e-15							HGFAC	4	3443702	3451214	37	8.4e-07	BCAS3	17	58755172	59470199	878	1.7e-06
GTF2E1	3	120461558	120502216	133	3e-07	MAG	19	35782989	35804710	77	1.3e-06	PSMA1	11	14526422	14665180	167	3.3e-16							NRG1	8	31496820	32622558	4413	7.4e-08	GON4L	1	155719450	155829185	156	5.5e-07
GTF3C2	2	27548716	27580243	48	5e-10	MAPT	17	43971702	44105700	829	3.6e-14	REST	4	57774042	57802010	72	3.8e-09							HIC1	17	1957454	1962981	17	2.3e-06	RASIP1	19	49223842	49244136	45	5e-10
GUSB	7	65425671	65447301	78	2.2e-13	MLN	6	33762449	33771793	51	5e-10	RFX5	1	151313116	151319785	4	1e-06							HINT1	5	130494976	130501041	24	1.4e-06	MSL2	3	135867760	135915522	60	5e-10
HCLS1	3	121350246	121379791	108	5e-10	MMP16	8	89049460	89339717	1023	1.7e-06	RIT1	1	155867599	155881193	20	2.3e-10							HLA-B	6	31321649	31324989	87	7.5e-07	ASH1L	1	155305052	155532324	193	1.1e-06
HDGF	1	156711899	156722240	24	1.1e-09	MPI	15	75182377	75190581	24	3.9e-14	RORC	1	151778547	151804348	56	9.1e-09							HLA-C	6	31236526	31239913	92	1.4e-06	SLC50A1	1	155107817	155111334	5	3.3e-10
HDLBP	2	242166682	242255116	393	2e-07	MPL	1	43803475	43820135	25	1.7e-06	S100A11	1	152004982	152009511	5	2.5e-06							HLA-DRA	6	32407619	32412823	62	7.4e-10	SHROOM3	4	77356253	77704406	1037	4.8e-09
HGFAC	4	3443702	3451214	50	5e-10	MSH5	6	31707725	31730455	95	3e-07	SERPINB4	18	61304493	61311502	4	9.3e-08							HMGA1	6	34204577	34214008	22	8.7e-09	HCN3	1	155247218	155259639	29	8.6e-07
HIC1	17	1957454	1962981	20	7e-14	MSRA	8	9911830	10286401	2331	6.7e-11	SEMA3F	3	50192562	50226508	61	1.3e-12							HNF4G	8	76452203	76479069	126	1e-06	USP37	2	219314974	219433084	187	6.2e-08
HLA-DQB1	6	32627241	32634466	607	2.6e-06	MST1	3	49721380	49726196	9	5.4e-07	SNRPF	12	96252709	96260238	25	4e-13							HNRNPH3	10	70091768	70102953	21	2.7e-09	MIER1	1	67390578	67454302	142	4.5e-13
HLA-DRA	6	32407619	32412823	71	5e-10	MTX1	1	155178490	155183625	12	1.1e-15	SOX5	12	23682438	24715383	2785	2e-08							HOXD1	2	177053307	177055635	6	4.6e-09	C12orf43	12	121440835	121454300	55	1.5e-10
HMBS	11	118955587	118964259	22	7.2e-08	MUC1	1	155158300	155162768	9	2.8e-16	SP4	7	21467689	21554440	245	1.5e-06							HOXD10	2	176981492	176984670	6	1.2e-10	FTO	16	53737875	54148379	1372	1.8e-12
HMGCR	5	74632159	74657926	65	2.3e-08	NDUFA9	12	4758264	4796720	159	8.9e-08	SPRR2D	1	153012201	153013594	5	6.7e-08							HOXD11	2	176971721	176976563	8	1.8e-12	DI4	1	67278568	67390907	233	2.8e-08
HMGA1	6	34204577	34214008	40	1.9e-14	NEUROD2	17	37760021	37764175	7	5.8e-10	SRPK2	7	104754048	105039614	498	7.2e-07							HSPA1A	6	31782952	31785719	7	1.9e-08	TRIM46	1	155145702	155157447	16	4.7e-15
HPN	19	35531410	35557481	107	1e-14	NF1	17	29421945	29704695	609	1.3e-09	SSR2	1	155978839	155990758	19	3.4e-09							HSPA1L	6	31777396	31790093	41	1.1e-10	MXD3	5	176732501	176741096	21	7.7e-08
HPRT1	X	133594175	133634698	60	9.4e-08	NSF	17	44668035	44834830	111	5e-10	NEK4	3	52744796	52804965	115	2.2e-06							HSPA4	5	132387662	132440709	154	7.6e-08	ARID5B	10	63661013	63856707	528	1.1e-10
PRMT1	19	50180409	50191707	24	1e-07	PCCB	3	135969167	136056737	243	5.7e-08	SULT2A1	19	48373723	48389654	57	5e-10							IGF1R	15	99192272	99507759	1027	2e-08	PLCD4	2	219472488	219501909	49	1.4e-07
HSPA1L	6	31777396	31790093	47	2.1e-07	ENPP1	6	132129156	132216295	326	3.4e-13	TAT	16	71600754	71610998	20	2.3e-06							IGF2	11	2150346	2179611	87	1.6e-13	RSPO3	6	127439844	127520626	161	5e-10
IGHMBP2	11	68671319	68708070	167	9.7e-12	ENPP3	6	131958375	132068550	327	1.9e-14	TCTA	3	49449639	49453909	7	6.8e-13							IGF2R	6	160390131	160527583	399	6.8e-10	ZCRB1	12	42705888	42719932	30	1.8e-08
IRF3	19	50162826	50169132	19	2.2e-06	PFDN1	5	139624635	139682689	135	1.2e-07	TFDP2	3	141663270	141868386	657	1.3e-11							INHBC	12	57828543	57844609	36	1.1e-07	AP5B1	11	65541369	65548062	10	4e-07
ITPK1	14	93403259	93582263	721	1.9e-06	PGM5	9	70971815	71145977	502	8.8e-07	TCHH	1	152078793	152087930	6	1e-09							IPP	1	46159996	46216485	142	1.4e-08	UBE2Q2	15	76135622	76193388	101	5e-10
ITPKB	1	226819391	226927028	307	2.1e-09	PHEX	X	22050921	22266478	526	7.1e-17	TNNC1	3	52485107	52488057	2	2.4e-07							IRF5	7	128577976	128590089	42	1.5e-14	MYL10	7	101256605	101272576	56	2.6e-07
ITPR1	3	4535032	4889524	1744	1.2e-15	PHF1	6	33378773	33384230	16	4.5e-11	TRPS1	8	116420724	116713299	364	1.1e-07							ISLR	15	74466087	74469212	9	1.4e-06	FCHO2	5	72251808	72386349	232	1.5e-08
ITPR3	6	33587951	33664351	454	3e-09	PLCL1	2	198669426	199014608	910	5.8e-11	UBA7	3	49842638	49851391	8	1.5e-07							EIF6	20	33866709	33872619	20	1.8e-06	TMEM266	15	76352299	76497304	406	1e-07
KCNJ13	2	233630512	233641275	32	1.7e-11	PLCG1	20	39766159	39804359	102	1.2e-11	UGT2B7	4	69955190	69978705	123	3.6e-13							ITIH1	3	52811602	52826084	38	3.5e-07	NTN5	19	49164664	49176264	27	2.5e-06
KP1	3	122140748	122233786	300	5.3e-13	SERPINF2	17	1646015	1658562	72	2.6e-15	UGT2B15	4	69512315	69536494	38	4.5e-10							ITIH4	3	52847006	52864717	48	6.9e-10	DCST2	1	154991003	155006257	29	1.8e-06
TNPO1	5	72112418	72210215	260	5.4e-11	PNMT	17	37824234	37826728	7	6.4e-12	USP4	3	49314577	49377536	69	3.7e-09							KCNQ1	11	2466221	2870340	1195	1.2e-15	MROH2B	5	40998122	41071444	321	5e-11
LAG3	12	6881670	6887621	12	1.6e-06	PPARG	3	12329349	12475855	529	5.6e-08	USP1	1	62901975	62917475	26	5e-10							KNG1	3	186435098	186462199	159	4.2e-08	TMEM171	5	72410286	72427765	41	1.1e-06
LMX1B	9	129376722	129463311	392	1.2e-06	MED1	17	37560538	37607527	122	5e-10	UVRAG	11	75526212	75855282	496	1.4e-06							LAMA5	20	60884116	60942368	293	2.5e-10	NRG4	15	76234314	76304785	177	5e-10
LRP1	12	57522282	57607142	212	5e-10	PPP2R3A	3	135684515	135866752	481	2.3e-08	XRCC3	14	104163945	104181823	30	1.6e-09							LASP1	17	37026112	37078023	181	1.3e-06	DCST1	1	155006256	155023406	33	8.6e-09
LRPAP1	4	3505324	3534224	201	2.7e-12	PRKAR1A	17	66507921	66547457	142	8.1e-07	DAP3	1	155657693	155708801	53	2.9e-10							LRP2	2	169983619	170219123	864	7.2e-21	LRATD2	8	127564683	127570717	5	6.9e-10
MAP1A	15	43803165	43823818	40	2.4e-09	PTH	11	13513601	13517567	11	1.1e-10	NPHS2	1	179519674	179545086	101	3.6e-07							SMAD3	15	67358036	67487533	433	4.2e-07	CIMAP1C	15	76016319	76020027	4	1.3e-06
MC1R	16	89984287	89987385	23	1.3e-08	PYGM	11	64513861	64528187	43	7.5e-08	ARID1A	1	27022522	27108601	111	1.8e-06							MANBA	4	103552643	103682151	331	4.7e-11	KRTCAP2	1	155141884	155151331	16	1.1e-15
MCAM	11	119179234	119189087	17	3e-07	MAP4K2	11	64556609	64570720	28	1.5e-07	BAP1	3	52435020	52444121	5	1.3e-06							MFAP4	17	19286755	19290532	4	2.2e-07	ZBTB7C	18	45553043	45935793	1516	1e-07
MAP3K5	6	136878184	137113656	649	3.2e-08	RAP1GAP	1	21922708	21996010	349	7.6e-14	EEA1	12	93166285	93323107	299	2.5e-07							MAP3K11	11	65365226	65381720	31	8.6e-12	PDILT	16	20370492	20416064	129	1.6e-13
MFAP1	15	44096733	44116951	50	1.2e-07	RARB	3	25215638	25639423	2377	8.6e-10	GEMIN2	14	39583488	39606177	61	5e-10							MPV17	2	27532360	27545969	18	1.5e-08	WDR72	15	53805938	54055075	1064	2.2e-06
MICB	6	31462054	31478901	254	3.7e-07	TRIM27	6	28870779	28891768	92	2.4e-06	PIK3R3	1	46505812	46642167	214	1.8e-08							MSH5	6	31707725	31730455	69	2e-11	SPRYD4	12	56862301	56864769	5	1.3e-09
MAP3K11	11	65365226	65381720	46	5e-10	RFX4	12	106976685	107156582	605	3.7e-12	BCAS1	20	52560079	52687304	519	1.4e-06							MSRA	8	9911830	10286401	1925	7.3e-11	MAMSTR	19	49215999	49222976	17	2.3e-12
MPP2	17	41952727	41987079	147	2.2e-06	RORA	15	60780483	61521502	2966	1.6e-09	SLC4A4	4	72053003	72437804	603	1.4e-18							MST1	3	49721380	49726196	8	4e-08	IZUMO1	19	49244073	49250831	30	6.8e-12
MPV17	2	27532360	27545969	27	2.3e-15	RPS6KB1	17	57970407	58027787	115	3e-08	DH11	7	21582833	21941451	1483	7.4e-09							TRIM37	17	57059999	57184266	233	1.6e-06	ILDR1	3	121706170	121741127	80	3.2e-07
MSH5	6	31707725	31730455	95	2.2e-11	VPS52	6	33218049	33239723	91	1.8e-07	ZPR1	11	116649276	116658739	21	5e-10							MUTYH	1	45794914	45806142	21	7.4e-11	CCDC158	4	77234192	77333285	193	2.7e-10
MTX1	1	155178490	155183625	12	6.1e-16	SAG	2	234216309	234255701	180	6.9e-11	EIF2B4	2	27587219	27593324	9	2.6e-08							MYL6	12	56552045	56555366	5	2.3e-06	UNCX	7	1272654	1276613	4	5e-10
MUC1	1	155158300	155162768	9	1.3e-15	SLC1A3	5	36606457	36688436	280	4.7e-09	HERC1	15	63900817	64126148	529	1.1e-07							NEB	2	152341853	152591001	476	7.4e-09	PCNX3	11	65383686	65404910	34	8.7e-08
P1L4	11	2965660	3013607	238	7.3e-14	SLC2A4	17	7184986	7191367	15	2e-07	BSN	3	49591922	49708982	159	1.9e-14							NDUFS4	5	52856464	52979171	416	9.2e-09	FAM47E-STBD1	4	77172853	77232283	258	5e-08
SEPTIN2	2	242254723	242293442	182	1.7e-14	SLC15A2	3	121613171	121663034	234	6.1e-10	PCSK7	11	117075788	117102811	79	8.2e-12							NEUROD2	17	37760021	37764175	7	2.6e-10
NEUROD2	17	37760021	37764175	7	1.8e-06	SLC34A1	5	176811432	176825849	28	5e-10	CAC2D2	3	50400230	50540892	180	2.5e-08							NFE2L2	2	178095031	178129859	57	1.9e-15
NFIC	19	3359561	3469215	524	4.6e-11	SMS	X	21958691	22025798	206	2.1e-13	BCL7C	16	30845373	30905852	56	4.1e-09							NOTCH4	6	32162620	32191844	151	3.4e-10
NOTCH4	6	32162620	32191844	187	2e-10	SREBF1	17	17714663	17740331	60	1.5e-10	LIPG	18	47087069	47119278	71	2e-07							ORC4	2	148687966	148779173	209	1.4e-11
NTRK1	1	156785542	156851642	224	1.4e-12	TAF5	10	105127724	105148822	42	2.3e-10	MED23	6	131895106	131949379	54	1.2e-14							OVOL1	11	65554505	65564690	28	6.3e-11
SLC22A18	11	2920951	2946476	156	3.6e-08	TAPBP	6	33267471	33282164	48	3.3e-11	ADAMTS3	4	73146686	73434516	445	3.3e-13							PRDX1	1	45976707	45988562	40	4.1e-07
PBX2	6	32152510	32157963	17	2.1e-11	THBS3	1	155165379	155177772	28	5.2e-15	MRPL33	2	27994584	28002608	7	1.1e-06							PBX2	6	32152510	32157963	13	8.9e-14
PCCB	3	135969167	136056737	243	5e-10	TIMP2	17	76849059	76921472	382	1.6e-12	BABAM2	2	28113482	28561768	898	1.8e-07							PCCB	3	135969167	136056737	162	2.6e-09
SERPI5	14	95047706	95059457	96	3.7e-09	TOP1	20	39657462	39753127	241	2.3e-13	PPP6R2	22	50781746	50883519	316	1.5e-08							PCK1	20	56136137	56141515	24	2.1e-10
CHMP1A	16	89710839	89724193	113	5.7e-13	UBE2D3	4	103715540	103790050	292	8.7e-07	SETD1A	16	30968615	30995985	30	2.6e-06							CHMP1A	16	89710839	89724193	79	2.4e-14
PEX7	6	137143702	137235072	286	2e-10	UGT2B7	4	69955190	69978705	150	1.6e-06	SNX17	2	27593363	27600400	9	5.5e-10							PDE1A	2	183004762	183387572	1373	3.3e-07
PEX13	2	61244812	61279125	87	1e-15	VARS1	6	31745295	31763712	50	5.4e-07	IP6K1	3	49761728	49823973	89	2.9e-14							PFKFB2	1	207207761	207254368	73	2.1e-07
PFKFB2	1	207207761	207254368	107	1.9e-06	WNT3	17	44839872	44896126	156	5e-10	SETDB1	1	150898815	150937389	67	1.7e-11							PGC	6	41704449	41715139	30	1.6e-08
PFN1	17	4848945	4852381	20	7e-07	SF1	11	64532076	64546515	19	3.1e-08	USP3	15	63796710	63886839	213	2.4e-11							PGM5	9	70971815	71145977	351	2.4e-07
PHKB	16	47495047	47735434	393	1.3e-09	ZNF12	7	6728064	6746566	73	3.3e-07	SCAMP3	1	155225770	155232176	9	4.9e-11							PLCG1	20	39766159	39804359	68	3.7e-07
SERPI1	14	94843084	94857029	84	2.7e-13	GPANK1	6	31629006	31634060	33	6.6e-09	CHST4	16	71560023	71572493	12	1.9e-06							PLXNB1	3	48445261	48471460	31	4.2e-11
PIGA	X	15337573	15353676	46	1.1e-07	ABHD16A	6	31654726	31671137	56	1e-07	RBM6	3	49977474	50114685	215	2.2e-13							PNMT	17	37824234	37826728	5	6.8e-14
PKLR	1	155259084	155278531	51	8e-08	MLLT10	10	21813540	22032559	390	3.4e-12	RBM5	3	50126341	50156397	26	2.9e-14							MED1	17	37560538	37607527	85	5e-10
PLCG1	20	39766159	39804359	102	4e-09	FOSL1	11	65659616	65667997	31	4.9e-07	STAG1	3	136055077	136471245	584	1.9e-06							PPM1G	2	27604066	27632550	56	4.9e-13
PLEC	8	144989321	145050913	268	7.4e-10	FGF23	12	4477393	4488894	40	5e-10	TRAIP	3	49866028	49893992	38	2.9e-15							PPP2R3A	3	135684515	135866752	350	7.2e-08
SERPINF2	17	1646015	1658562	72	5e-10	CDK2AP1	12	123745517	123756863	40	4.2e-11	AKR1A1	1	46016455	46035723	35	6.5e-10							PRKCZ	1	1981909	2116834	360	7.4e-09
PNMT	17	37824234	37826728	7	6.9e-13	PABPN1	14	23789397	23795394	15	1e-07	SPON1	11	13984184	14289679	756	7.4e-25							PSMA5	1	109941653	109969108	51	5e-10
PPARG	3	12329349	12475855	529	4.7e-12	H2AC16	6	27833107	27833576	3	1.4e-07	TOMM40	19	45394477	45406946	48	9.8e-10							PSMC3	11	47440320	47448024	18	6.8e-07
MED1	17	37560538	37607527	122	1.4e-12	H4C13	6	27840926	27841289	2	9.1e-07	SLC25A17	22	41165636	41215403	56	6e-07							PSMD3	17	38137021	38154213	65	6.5e-09
PPM1G	2	27604066	27632550	82	5e-10	PIP5K1B	9	71320188	71624092	1110	1.5e-11	SEC23A	14	39501123	39572447	160	5e-10							PTGS2	1	186640944	186649559	19	1.2e-06
PPP1CC	12	111157613	111180783	76	5.4e-07	PLA2G6	22	38507502	38577857	363	3.7e-13	SLCO1B1	12	21284128	21392730	392	9.9e-09							PTPN9	15	75759462	75871625	166	2.6e-15
PPP2R3A	3	135684515	135866752	481	5.3e-14	SUPT3H	6	44794467	45345788	2357	3.4e-07	ENTREP3	1	155216996	155225274	19	2.9e-09							PTPN12	7	77166773	77269388	311	2e-11
PRCC	1	156737274	156770609	122	3.7e-12	DGKD	2	234263149	234380744	400	1.3e-12	UGT2B11	4	70066035	70080449	40	5e-10							RAD17	5	68665124	68710628	77	1.2e-07
PRRG2	19	50084574	50094272	45	7e-14	TCAP	17	37821599	37822807	6	2.9e-11	ZBTB6	9	125670335	125676365	12	9.1e-10							RAD51C	17	56769934	56811703	95	6e-08
PSMC3	11	47440320	47448024	22	1.2e-13	PDLIM4	5	131593351	131609147	59	1.3e-07	SRCAP	16	30709571	30751450	23	2.2e-08							RAPSN	11	47459308	47470730	40	2.7e-06
PTH	11	13513601	13517567	11	5e-10	SS1	9	140083029	140084822	8	7e-07	NPFFR2	4	72897521	73013918	278	2e-12							KDM5A	12	389223	498620	320	1.5e-10
PTPN12	7	77166773	77269388	368	3.8e-10	EIF4G3	1	21132785	21503381	1088	5.8e-09	SLC38A3	3	50242692	50258406	18	9.3e-10							RELA	11	65421067	65430443	16	1.8e-13
RALB	2	120997646	121052287	223	9.9e-15	CRADD	12	94071121	94289530	808	8.3e-10	KLK11	19	51525487	51531290	8	1.3e-11							RNF5	6	32146162	32148570	12	5.6e-10
RAP1A	1	112162405	112256807	453	1e-06	DYRK4	12	4671375	4723041	246	5e-10	DUS4L	7	107204402	107218968	17	6.6e-08							RPL19	17	37356536	37360980	5	1.7e-07
RAPSN	11	47459308	47470730	52	2.3e-06	DPM2	9	130697374	130700763	10	1.4e-08	RER1	1	2323214	2336883	32	3.2e-13							RPS10	6	34385231	34393902	18	5.8e-07
RGS12	4	3315874	3441640	491	1e-12	SYNGAP1	6	33387847	33421466	90	1.1e-14	KLK8	19	51499264	51504958	34	6.3e-08							RREB1	6	7107830	7252213	324	2.4e-14
BRD2	6	32936437	32949282	118	1.9e-06	ZPR1	11	116649276	116658739	29	1.9e-06	KLHL2	4	166128770	166244308	263	2.1e-06							SORT1	1	109852187	109940563	152	2e-13
RNF5	6	32146162	32148570	13	4.4e-07	BSN	3	49591922	49708982	242	1.9e-06	RRAS2	11	14299466	14386052	93	5e-10							SALL1	16	51169886	51185183	21	1.8e-06
RPS6KA3	X	20168029	20285523	169	5.3e-07	P4HA2	5	131528299	131563556	117	6e-07	R3HDM2	12	57647547	57824782	192	1e-06							ATXN7	3	63849785	63989240	345	6.8e-12
RPS11	19	49999622	50002969	14	6.2e-15	TAF1B	2	9983571	10074545	551	6.2e-07	SHANK2	11	70313961	70935808	1614	1.3e-06							SCN5A	3	38589553	38691164	346	2.4e-07
S100A13	1	153591275	153606582	45	1.8e-06	USP8	15	50716579	50793280	310	1.3e-06	SLC4A1AP	2	27886338	27917847	24	1.2e-10							SIPA1	11	65405578	65418391	25	4.7e-15
SAG	2	234216309	234255701	180	5e-10	I	10	105036919	105050108	42	6.9e-10	TTC39A	1	51752930	51810785	103	2.6e-06							SKIL	3	170075473	170114637	106	1.9e-06
SGK1	6	134490384	134639196	547	3.1e-11	FIBP	11	65651211	65656010	12	4.7e-07	MAST2	1	46269269	46501796	436	6.5e-08							SLC6A12	12	299243	323740	97	5.1e-09
ST6GAL1	3	186648315	186796341	776	5.9e-11	RPS6KA5	14	91335086	91526993	711	3.2e-14	STAB1	3	52529354	52558512	45	5.3e-10							SLC6A13	12	329787	372039	188	5e-10
ST3GAL4	11	126225540	126284536	227	5e-10	MFHAS1	8	8640864	8751131	700	9.8e-12	SYT11	1	155829260	155854990	32	8.4e-09							SLC9A3	5	473298	524549	278	2.4e-06
SLC2A1	1	43391046	43424847	158	3.6e-14	PDLIM7	5	176910395	176924606	30	2.4e-15	EHBP1	2	62900986	63273622	375	5.9e-07							SLC15A2	3	121613171	121663034	184	9.8e-14
SPI1	11	47376409	47400127	105	7.8e-13	WDR46	6	33246682	33257304	47	5.1e-12	CUX2	12	111471828	111788358	387	4.2e-09							SLC17A1	6	25783125	25832287	178	4.6e-07
SREBF1	17	17714663	17740331	60	6.7e-10	KL	13	33590571	33640282	251	1.3e-07	MAU2	19	19431496	19469563	70	6.1e-07							SLC34A1	5	176811432	176825849	19	1.5e-14
SRP14	15	40327891	40331389	14	1.4e-08	COX5A	15	75212616	75230495	57	1.4e-14	SIK3	11	116714118	116969131	852	1.1e-13							SLC22A1	6	160542821	160580147	118	5e-10
SRPRA	11	126132814	126138877	21	1.2e-07	MED23	6	131895106	131949379	105	1.1e-13	FBXO46	19	46213887	46234151	23	1.4e-06							SLC22A2	6	160637794	160679963	111	4.7e-14
SYN2	3	12182150	12233532	180	8.5e-07	QKI	6	163835675	163999628	501	5.4e-09	RABGAP1	9	125703288	125867147	240	2.2e-10							SLC22A4	5	131630145	131679899	167	3.3e-08
TADA2A	17	35766977	35839830	286	2.9e-07	NPEPPS	17	45600316	45700642	216	2.5e-11	MMACHC	1	45965856	45976739	16	1.3e-07							SLC22A5	5	131705396	131731306	108	2.4e-09
TBX2	17	59477257	59486827	38	6.1e-15	CREB5	7	28338940	28865511	2260	2.1e-09	TSKU	11	76493357	76509198	46	3.4e-15							SPI1	11	47376409	47400127	72	2.4e-06
TCEA3	1	23707555	23751269	158	9.3e-09	TBKBP1	17	45771441	45789429	59	2.3e-11	ANKRD17	4	73940502	74124858	132	3.3e-11							SPTBN1	2	54683454	54898583	756	6.9e-11
TFR2	7	100218039	100240332	69	2.1e-06	RNF144A	2	7057523	7209011	663	1.6e-13	PRPF31	19	54618790	54635150	49	1.8e-06							STAT3	17	40465342	40540586	151	1.1e-06
THBS3	1	155165379	155177772	28	1.8e-12	PLEKHM1	17	43513266	43568146	172	1e-14	IFT172	2	27667240	27712575	61	4.8e-07							STC1	8	23699434	23712320	31	1.9e-11
TIMP4	3	12194568	12200851	26	6.4e-08	LRRC37A	17	44316744	44415160	259	5.9e-12	GNL3	3	52719936	52728513	11	1.1e-07							NEK4	3	52744796	52804965	157	1.4e-07
TLE2	19	2997636	3047846	246	1.1e-06	LRRC37A2	17	44316744	44415160	259	5.9e-12	PCLO	7	82383321	82792197	1102	2.6e-07							SULT1A2	16	28603264	28611058	33	1.7e-07
TSPAN6	X	99882105	99892101	10	6.9e-07	AKT3	1	243651535	244014381	876	2.3e-06	SPCS1	3	52739792	52742198	4	1.6e-06							SULT1A1	16	28616908	28634907	55	9.6e-07
TNXB	6	32008932	32077151	254	2.9e-12	SH2B3	12	111843720	111889427	91	2.1e-06	TMPRSS11E	4	69313167	69363322	172	1.2e-06							TBX2	17	59477257	59486827	26	5e-10
TOP1	20	39657462	39753127	241	9e-07	SCAMP2	15	75137197	75165670	60	2.5e-13	PADI1	1	17531621	17572501	134	5e-10							TCEA2	20	62688439	62703700	45	1.7e-07
TP53BP1	15	43695262	43802707	317	2e-08	KCNK7	11	65360326	65363467	4	1.5e-07	CERS2	1	150937649	150947479	23	5.1e-11							TCEA3	1	23707555	23751269	133	9.3e-09
TTPA	8	63972047	63998612	80	6.8e-07	CTDSP2	12	58213710	58240747	68	2.6e-06	CDIP1	16	4560676	4588816	65	1.3e-06							TCF20	22	42556019	42664768	229	2.5e-06
UBTF	17	42282401	42298994	34	3.5e-08	MPHOSPH9	12	123640943	123717785	298	1e-06	NRBF2	10	64893007	64914786	39	4.1e-07							TCTA	3	49449639	49453909	9	1.7e-08
VARS1	6	31745295	31763712	50	8.2e-11	RASGRP2	11	64494383	64512928	34	1.9e-08	CRNN	1	152381719	152386750	6	1.3e-08							TFDP2	3	141663270	141868386	768	1.4e-19
XPO1	2	61705069	61765440	183	3.8e-13	STAG1	3	136055077	136471245	1102	7.2e-10	PLA2G3	22	31530793	31536469	18	2.9e-07							TH	11	2185159	2193107	21	7.2e-09
ZAP70	2	98330031	98356990	77	6.8e-09	AKR1A1	1	46016455	46035723	84	9.6e-07	IL22	12	68642025	68647379	14	1.7e-07							TNFAIP6	2	152214106	152236562	67	5.4e-08
ZBTB17	1	16268364	16302627	95	6.7e-07	PRMT5	14	23389733	23398789	25	3.6e-08	ZBTB7B	1	154975106	154991001	19	1.1e-06							TNXB	6	32008932	32077151	189	1.9e-06
SLC30A3	2	27477440	27501093	61	3.9e-15	SEC24B	4	110354969	110461615	375	2.5e-06	SIDT2	11	117049626	117068161	51	7.6e-08							TPM1	15	63334838	63364114	107	2.8e-07
PAX8	2	113973574	114036527	271	5.1e-18	PFDN6	6	33257374	33258711	4	1.4e-08	INSIG2	2	118846033	118867604	47	2.8e-07							TUFM	16	28853732	28857729	7	2.1e-08
PRRC2A	6	31588450	31605554	89	5.6e-12	ZNRD2	11	65336651	65340075	14	3.2e-13	C3orf18	3	50595456	50608458	14	1e-06							UBE2D3	4	103715540	103790050	185	2.5e-14
BAG6	6	31606805	31620953	61	6.3e-10	AKAP3	12	4723837	4758213	203	2.1e-09	HSD17B11	4	88257691	88312455	169	2e-06							UBE2H	7	129470572	129592800	482	1.5e-06
GPANK1	6	31629006	31634060	33	5.5e-08	RAD51AP1	12	4647940	4669213	51	1e-11	TMEM69	1	46153847	46160110	10	5.7e-08							UBE2L3	22	21903736	21978323	114	2.1e-06
PSCA	8	143751726	143764145	82	4.6e-07	RGS14	5	176784704	176799599	28	5e-10	KLF3	4	38665790	38703129	92	4.1e-07							UGT8	4	115519611	115598202	159	6.4e-09
MLLT10	10	21813540	22032559	390	2.9e-11	RAI1	17	17584787	17714767	333	5.4e-12	HEMK1	3	50606583	50622422	14	9.9e-07							UMOD	16	20344373	20364200	54	5e-10
CDK2AP1	12	123745517	123756863	40	1.9e-08	STARD3	17	37793333	37820454	95	1.2e-06	IP6K2	3	48725436	48754711	45	3.4e-07							VARS1	6	31745295	31763712	43	2.2e-08
H2AC4	6	26033320	26033796	5	2.2e-06	LMAN2	5	176758563	176778885	54	3e-14	PHF7	3	52444577	52457657	11	5.6e-08							VIL1	2	219283838	219314248	36	1.1e-06
H2BC21	1	149856010	149858232	4	2.4e-07	SF3B2	11	65819264	65836382	44	1.2e-07	STYXL1	7	75625610	75677321	104	2.6e-06							TRIM26	6	30152232	30181271	135	4.7e-07
H3C3	6	26045639	26046097	3	1e-07	HNRNPUL1	19	41768391	41813811	119	2e-08	PADI3	1	17575593	17610728	151	2.9e-09							ZSCAN26	6	28234788	28246001	21	1.4e-06
PIP5K1B	9	71320188	71624092	1110	2.8e-15	DDX20	1	112298190	112310199	64	8.9e-07	TM6SF2	19	19374841	19384074	22	1.8e-07							SLC30A3	2	27477440	27501093	46	2.7e-07
SLC25A11	17	4840425	4843462	6	1.3e-08	NXPH4	12	57610578	57620232	40	2.8e-07	TLR9	3	52255096	52260179	3	2.1e-06							SLC30A4	15	45774676	45815005	39	1.3e-15
ANXA9	1	150954499	150968114	45	5.4e-13	SNF8	17	47007458	47022484	65	5.3e-07	CCDC93	2	118673054	118771739	293	2.7e-09							LUZP1	1	23410516	23504301	186	2.3e-08
TPST1	7	65670259	65825438	444	7.3e-12	CNKSR2	X	21392532	21672813	308	4.3e-13	RC3H2	9	125606835	125667562	90	7.2e-09							ALMS1	2	73612886	73837047	495	3.4e-15
DGKD	2	234263149	234380744	400	5.7e-14	PDCD11	10	105156387	105206052	126	4e-09	CRCT1	1	152486978	152488481	4	5e-10							PRRC2A	6	31588450	31605554	75	5e-10
TCAP	17	37821599	37822807	6	6.1e-09	TTC39A	1	51752930	51810785	200	6.1e-08	UGT1A10	2	234545123	234681951	395	1.1e-15							BAG6	6	31606805	31620953	47	1.3e-12
CDK10	16	89753076	89762772	47	1.3e-09	ZHX3	20	39807089	39928766	383	8.8e-09	UGT1A8	2	234526291	234681946	434	1.4e-15							GPANK1	6	31629006	31634060	27	6.8e-09
NOP14	4	2939663	2965233	125	2.2e-07	ACSL6	5	131285666	131347761	161	6e-07	UGT1A7	2	234590584	234681945	274	1.1e-14							TFEB	6	41651716	41703997	164	1.3e-11
ADAM15	1	155023748	155035252	34	6.8e-13	CUX2	12	111471828	111788358	688	1.6e-08	UGT1A6	2	234600321	234681951	231	1.4e-12							LHX3	9	139088096	139096955	19	1.2e-07
PABPC4	1	40026485	40042522	56	2e-06	JADE2	5	133860003	133918918	213	1.1e-07	UGT1A5	2	234621638	234681945	184	1.3e-12							SLC25A16	10	70242090	70287280	174	1.3e-06
FGF17	8	21900264	21906320	22	1.5e-06	CTDNEP1	17	7146906	7155259	16	2.4e-06	UGT1A9	2	234580544	234681951	319	1.2e-15							DPF3	14	73085561	73360824	965	7.5e-09
SLC5A6	2	27422455	27435175	45	3.3e-12	AP4E1	15	51200780	51298097	323	5e-10	FBXL19	16	30934392	30960104	23	7.1e-08							ARID1A	1	27022522	27108601	126	1.7e-07
EIF2B4	2	27587219	27593324	19	5e-10	CELA3B	1	22303418	22315847	211	9.1e-07	UGT1A4	2	234627438	234681945	152	5.8e-14							H2BC15	6	27805544	27821533	39	7.1e-07
MTMR3	22	30279149	30426857	490	5.4e-07	ABCB9	12	123405498	123451056	74	5.6e-10	UGT1A1	2	234668919	234681945	29	7.1e-15							H4C13	6	27840926	27841289	2	2.1e-06
TAF1B	2	9983571	10074545	551	3.2e-11	HEY2	6	126066211	126082415	51	1.5e-06	UGT1A3	2	234637773	234681945	123	4.4e-14							PIP5K1B	9	71320188	71624092	989	1.4e-17
DOK2	8	21766384	21771290	15	6.1e-13	SLC16A8	22	38474144	38479170	21	1e-06	GATAD2A	19	19496642	19619741	170	8e-07							PLA2G6	22	38507502	38577857	292	1.6e-08
SH2D2A	1	156776035	156786640	29	4.6e-14	ELP5	17	7155372	7163259	22	1.8e-06	GON4L	1	155719450	155829185	140	1.6e-08							ANXA9	1	150954499	150968114	35	1.3e-14
PRPF3	1	150293928	150325704	111	9.4e-07	RAB38	11	87846415	87908635	304	3.1e-08	QRICH1	3	49067140	49131504	55	3.3e-07							DUSP11	2	73989325	74007284	12	5.3e-15
GCM2	6	10873456	10882098	29	6.9e-09	MAFF	22	38597939	38612518	41	4.2e-15	PXK	3	58318617	58411815	380	2.2e-06							PPM1D	17	58677544	58743641	4	9.4e-07
COPS2	15	49417471	49447854	114	2.6e-07	BRI3	7	97910972	97952972	171	4.2e-07	WIPI1	17	66417422	66453653	97	1.1e-13							PIK3R3	1	46505812	46642167	311	1.2e-07
PPT2	6	32121229	32131458	37	1.4e-09	TMEM184B	22	38612415	38669040	222	2.9e-08	MSL2	3	135867760	135915522	47	2e-06							PARG	10	51026325	51371346	94	3.3e-07
STXBP5L	3	120627050	121143608	2434	8.5e-14	TECPR1	7	97844755	97881563	146	1.1e-07	DSYN1	11	71164217	71212586	169	1.6e-14							NDST2	10	75561669	75571589	12	6.1e-07
BAG4	8	38034106	38070819	88	4.9e-09	ULK3	15	75128459	75135552	22	8.8e-15	GOLPH3L	1	150618701	150669672	128	2.3e-10							TCAP	17	37821599	37822807	3	5e-10
SPAG7	17	4862521	4871132	35	5.5e-09	ZBTB20	3	114033348	114866132	2535	1.8e-09	YY1AP1	1	155629233	155658823	24	7.5e-13							CDK10	16	89753076	89762772	39	2.1e-12
MRPL33	2	27994584	28002608	20	8.9e-11	FAM162A	3	122103023	122128961	113	5e-10	STRBP	9	125878338	126030855	156	4.5e-09							PDLIM4	5	131593351	131609147	52	2e-08
CLOCK	4	56294068	56413076	524	1.6e-06	CNNM4	2	97426639	97477628	100	2.1e-11	SOX6	11	15987995	16497935	739	1.8e-06							IL18RAP	2	103035254	103069025	155	1.2e-06
BABAM2	2	28113482	28561768	1511	1.2e-17	CNNM3	2	97480950	97501121	32	2.3e-09	STAP2	19	4324040	4342783	61	9.6e-07							IL18R1	2	102979093	103015230	149	1e-06
VPS9D1	16	89773541	89787398	60	2.6e-06	ST6GALC4	9	130670165	130679326	30	1.6e-06	GLT8D1	3	52728500	52740099	14	1.4e-06							BANF1	11	65769550	65771617	9	1.1e-07
IQCB1	3	121488608	121553926	282	5e-10	PDE7B	6	136172834	136516709	946	6.4e-08	ASH1L	1	155305052	155532324	160	7.8e-14							EIF2B4	2	27587219	27593324	13	6.5e-13
PPIP5K1	15	43825660	43882451	71	8.2e-07	PRELID1	5	176730763	176733960	12	4.4e-15	BCAP29	7	107220422	107263762	66	1.1e-06							MTMR3	22	30279149	30426857	397	6.3e-09
SECISBP2L	15	49280835	49338760	147	5.3e-12	ZNF638	2	71503729	71662191	666	2.5e-06	UBQLN4	1	156002945	156023613	24	6.2e-08							BSN	3	49591922	49708982	177	2.8e-08
USP34	2	61414590	61697868	1006	1.1e-11	HP1BP3	1	21069170	21113808	129	2.6e-07	UTP3	4	71554196	71556268	4	4.6e-11							FUBP3	9	133454954	133513739	155	3.8e-08
TMEM94	17	73452664	73496533	153	5.8e-07	SNHG32	6	31802693	31807541	24	1.3e-06	CD248	11	66081958	66084515	3	5.3e-07							P4HA2	5	131528299	131563556	100	4.2e-08
SNX17	2	27593363	27600400	20	5e-10	RNFT1	17	58029723	58042117	30	1.2e-08	ARID1B	6	157098980	157531913	903	4.3e-07							STBD1	4	77227179	77232283	11	5e-10
LCMT2	15	43619974	43622820	8	1.2e-06	MYO15A	17	18012020	18083116	208	6.7e-12	KLHL8	4	88081260	88161466	151	3.9e-11							T8	2	73867850	73869537	7	5e-10
FARP2	2	242295664	242434256	618	3.5e-13	TUBD1	17	57936840	57970306	102	1.1e-09	HCN3	1	155247218	155259639	23	2.2e-10							SLC7A6	16	68298419	68335726	63	4.1e-11
SV2A	1	149874870	149889434	32	1e-09	ANKRD39	2	97513722	97523756	18	1e-08	FBRSL1	12	133067041	133161774	350	6.6e-07							PRPF3	1	150293928	150325704	89	4.8e-13
HDAC5	17	42154121	42201014	122	5e-10	ARL17B	17	44577184	44657155	4	3.3e-11	GPAM	10	113907971	113975153	128	1.2e-06							SLC28A2	15	45544428	45568132	68	5e-10
SCAMP3	1	155225770	155232176	18	1.2e-08	ARL17A	17	44577184	44657155	4	3.3e-11	ZBTB26	9	125677845	125693792	29	1.2e-09							MFHAS1	8	8640864	8751131	558	2.2e-15
SERF2	15	44069294	44088287	54	4.1e-07	ARL6IP4	12	123464607	123467460	4	3.6e-08	SUGP1	19	19387320	19431321	88	7.5e-08							TRIP12	2	230631098	230786763	227	1.8e-07
MFSD10	4	2932288	2936586	20	1.6e-06	MBTPS2	X	21857656	21916427	110	1.6e-10	NTN4	12	96051583	96184565	448	1e-06							ZNHIT3	17	34842471	34855154	21	2.7e-10
HNRNPR	1	23635953	23671143	77	2e-09	DDX41	5	176938578	176943967	7	4.2e-14	GPBP1L1	1	46092976	46153782	116	5.4e-08							PPT2	6	32121229	32131458	30	1e-06
SF3B4	1	149895209	149901449	13	7e-09	SIRT6	19	4174106	4182596	29	2.3e-06	EXOC4	7	132937823	133750514	1318	1.4e-10							TBX4	17	59529134	59562471	78	3e-07
STAG1	3	136055077	136471245	1102	2.4e-14	PTRH2	17	57774667	57784856	38	1.8e-08	RNF123	3	49726950	49758962	47	5e-10							MRPL33	2	27994584	28002608	15	2.4e-08
IRAG1	11	10594638	10715535	540	6.6e-07	RAPGEF6	5	130759614	130970929	510	2.1e-07	RBKS	2	28004266	28113223	173	1.6e-06							BABAM2	2	28113482	28561768	1201	2.9e-09
YAP1	11	101981151	102104154	436	5.8e-09	CDK12	17	37617739	37721398	294	2.6e-13	MTARC1	1	220960039	220987741	83	1e-07							VPS9D1	16	89773541	89787398	41	2.7e-12
TMEM147	19	36036502	36038429	7	2e-13	FXYD5	19	35645625	35660788	72	8.3e-08	FNDC4	2	27714750	27718126	5	2.1e-06							SEC24C	10	75504039	75531933	37	1.5e-07
COG5	7	106842189	107204959	1209	2.7e-09	RAB24	5	176728199	176730744	5	3.1e-09	NT5DC2	3	52558385	52569093	25	1.5e-08							ZNF592	15	85291818	85349663	174	5.5e-07
TRIM38	6	25962917	25987557	100	4e-07	WDR5B	3	122130700	122134882	8	8.9e-16	PRR14	16	30662038	30667734	2	4.9e-07							FAM53B	10	126307861	126432930	283	6.7e-09
SLC25A17	22	41165636	41215403	105	4e-09	EPDR1	7	37960163	37991543	168	8.5e-07	CAMKV	3	49895414	49907655	17	1.6e-12							SNX17	2	27593363	27600400	15	5e-10
STK25	2	242434122	242449145	80	1.6e-07	FAM20A	17	66531257	66597095	224	1.6e-06	ZFYVE21	14	104182081	104200005	40	1.3e-06							GAB2	11	77926336	78128868	394	2.9e-08
SEMA6C	1	151104161	151119146	66	2.3e-14	AHI1	6	135604670	135818903	577	4.6e-13	ZNF665	19	53666552	53696619	83	3.4e-07							C2CD2L	11	118977771	118988304	33	3.7e-09
HYOU1	11	118914896	118927951	33	2.2e-06	TRPM7	15	50849351	50979012	516	2e-06	UGT2A3	4	69794177	69817509	63	5e-10							CEP170	1	243287730	243419284	171	9.3e-07
AGPAT1	6	32135983	32145888	24	2.7e-09	BCAS3	17	58755172	59470199	1826	9.6e-27	CAMKMT	2	44589043	44999731	951	1.4e-06							PSMD6	3	63996225	64009686	41	3.2e-09
RAD51AP1	12	4647940	4669213	51	4.2e-07	MFSD6	2	191273081	191367041	325	2.3e-13	PIP4K2C	12	57984942	57997211	11	1.3e-06							MED24	17	38175350	38210889	73	1.9e-06
RGS14	5	176784704	176799599	28	5.3e-13	SIDT1	3	113251218	113348422	459	1.2e-07	MORN1	1	2251719	2323190	276	9.5e-07							OSBPL2	20	60813541	60871269	175	5.7e-07
ENTREP3	1	155216996	155225274	29	6.8e-08	ALKBH5	17	18086867	18113268	105	9.4e-07	MOGAT2	11	75428934	75442331	29	1.2e-06							EXOG	3	38537763	38583721	112	3.9e-15
POLQ	3	121150273	121264853	352	1e-07	SEMA4C	2	97525473	97536680	15	5.3e-08	FLAD1	1	154955770	154965587	15	6.4e-07							XYLB	3	38388251	38456467	262	9.6e-08
RAI1	17	17584787	17714767	333	3.7e-14	HAUS4	14	23415437	23426352	35	5.3e-07	TNKS2	10	93558151	93625232	156	6.8e-07							WDR1	4	10075963	10118612	201	2.3e-06
KIF1C	17	4901243	4931694	137	6.2e-07	ATG16L1	2	234160217	234204320	162	6.9e-09	PBX4	19	19672516	19729725	77	5.6e-16							SLC17A4	6	25754927	25781403	136	1.4e-08
ZNF273	7	64363620	64391955	116	8.6e-07	WIPI1	17	66417422	66453653	145	1.4e-12	IQCN	19	18367906	18385319	89	1e-06							SNUPN	15	75890424	75918719	55	9.2e-10
ARID5A	2	97202464	97218375	34	2.6e-15	RBM23	14	23369854	23388396	79	7e-08	RSPH6A	19	46298968	46318605	65	5.2e-07							ARFRP1	20	62329995	62339365	15	1.8e-06
MTMR11	1	149900543	149908791	18	5.1e-09	MSL2	3	135867760	135915522	107	1e-09	HORMAD1	1	150670535	150693372	61	2.1e-10							DHRS9	2	169921299	169952677	37	6e-07
EHMT2	6	31847536	31865464	75	4.1e-07	RIC8B	12	107168077	107283094	331	4.6e-14	FAR1	11	13690206	13753893	114	2.1e-08							CALCRL	2	188206690	188313021	271	5.4e-07
LMAN2	5	176758563	176778885	54	5.1e-11	RESF1	12	32112353	32146041	183	2.2e-06	C2orf16	2	27799389	27805589	8	3.6e-09							HNRNPR	1	23635953	23671143	46	1.7e-13
MLLT11	1	151032151	151040973	23	2.1e-06	SBNO1	12	123773656	123849756	360	1e-07	NICN1	3	49459766	49466777	8	6e-11							STAG1	3	136055077	136471245	733	2.4e-09
ASCC3	6	100956325	101329243	1443	1.8e-07	USP40	2	234384165	234475433	282	6.1e-12	BTBD10	11	13409555	13484838	165	1.6e-07							RGS19	20	62704534	62711356	13	3.7e-07
DUS4L	7	107204402	107218968	36	8.3e-14	ASH1L	1	155305052	155532324	453	1.1e-08	PRXL2A	10	82167585	82192753	62	2.3e-06							SPEG	2	220299552	220358354	114	5.4e-15
DUSP14	17	35849951	35873603	86	7.3e-08	GSDMB	17	38060848	38074903	68	1.5e-06	MON1A	3	49946302	49967445	26	4.7e-15							LANCL1	2	211295973	211342347	116	1.4e-06
KAT7	17	47865922	47906458	83	1.6e-11	INKA2	1	112264686	112298419	166	4e-07	DYDC2	10	82104501	82127829	76	1.3e-06							AKR1A1	1	46016455	46035723	59	6.2e-07
NUDT3	6	34254971	34360457	410	1.7e-08	BAIAP2L1	7	97920962	98030427	375	8.3e-07	ZNF512	2	27805836	27846082	71	1.7e-13							PEMT	17	17408877	17495434	285	4.8e-07
NXPH4	12	57610578	57620232	40	5e-10	SLC50A1	1	155107817	155111334	8	4.1e-07	DGAT2	11	75479778	75512581	31	7.6e-15							TESK2	1	45809555	45956840	263	3.9e-12
VPS45	1	150039350	150117505	191	2.3e-07	ANKH	5	14704909	14871887	613	1.5e-06	BUD13	11	116618886	116643714	87	5e-10							SEMA6C	1	151104161	151119146	56	2.4e-06
GPN1	2	27851515	27873713	87	2.1e-14	MEPE	4	88742563	88767969	112	1.2e-10	DOCK7	1	62920397	63154039	280	5.6e-14							KAT5	11	65479473	65487077	25	5.7e-15
COBLL1	2	165536695	165698678	735	2.3e-08	CDC42SE2	5	130599702	130730383	340	2.3e-07	SERPINB12	18	61223393	61234336	32	1.4e-06							PROCR	20	33759740	33803771	113	3e-12
AAK1	2	69685127	69901566	644	1.3e-08	C12orf4	12	4596899	4647674	80	5e-10	SERPINB11	18	61370194	61391123	102	1.3e-06							STAMBP	2	74056043	74100783	112	2.5e-09
SLC4A1AP	2	27886338	27917847	81	1.4e-08	TIGAR	12	4430359	4469194	145	1.8e-07	ZNF439	19	11959541	11980306	60	1.4e-08							RGS14	5	176784704	176799599	23	5e-10
TCF25	16	89939994	89977795	225	5.2e-08	FAM219B	15	75192328	75199462	15	2.6e-15	TRMT61A	14	103995509	104003410	21	1.3e-09							CELF1	11	47487489	47574792	126	6.6e-08
TTC39A	1	51752930	51810785	200	1.2e-08	SCYL1	11	65292537	65306182	37	4.4e-15	APOA5	11	116660086	116663136	9	3.3e-15							NUDC	1	27248187	27273362	36	3.2e-07
XPO7	8	21777180	21864096	269	1.1e-07	KIF17	1	20990475	21044317	260	4e-17	CYP2R1	11	14899551	14913874	12	3.5e-12							RAI1	17	17584787	17714767	227	8.6e-08
ZHX3	20	39807089	39928766	383	5.8e-08	PITPNM2	12	123468027	123635376	356	5e-11	CCDC38	12	96260826	96336428	249	5e-10							SLC17A3	6	25845328	25874471	101	2.1e-08
NCOA6	20	33302578	33413433	256	9e-07	HAMP	19	35773410	35776046	9	1.3e-06	TRAPPC6B	14	39617015	39639634	60	2e-14							SDCCAG8	1	243419307	243663393	474	1.7e-08
VWA8	13	42140961	42535221	1473	2.5e-12	LSM2	6	31765169	31774761	41	1.5e-07	SLC38A10	17	79218799	79269233	179	8.4e-07							SLC22A7	6	43265737	43273276	12	2.5e-10
TBC1D2B	15	78287327	78369994	351	2.6e-07	CADM3	1	159141377	159172932	113	1.5e-08	ZNF441	19	11877815	11894893	72	1.8e-06							TSPAN9	12	3186521	3395730	1045	9.5e-24
CAMTA2	17	4871287	4890960	81	1.2e-08	HIVEP3	1	41972036	42501596	1991	2.2e-16	ZNF440	19	11925099	11946016	68	5.6e-10							MRPS30	5	44809027	44815616	9	8.4e-07
WDR43	2	29117533	29171080	252	3e-07	AFAP1	4	7760440	7941653	1295	2.6e-10	KDF1	1	27276047	27286901	12	8e-07							MMP24	20	33814539	33864804	101	3.2e-09
TBC1D12	10	96161956	96296089	405	1.4e-07	PPCDC	15	75315927	75343067	92	1.5e-07	UBXN2B	8	59323823	59364060	88	3.6e-07							STARD3	17	37793333	37820454	76	1.1e-07
DDHD2	8	38088861	38120351	56	5e-10	C14orf93	14	23456110	23479375	58	1.4e-06	DYDC1	10	82095858	82116523	46	1.2e-07							LMAN2	5	176758563	176778885	38	9.4e-15
NUP160	11	47799670	47870057	241	6.3e-08	ABCG4	11	119019750	119033375	36	1.6e-06	AMDHD1	12	96337071	96362370	100	2.3e-14							CLP1	11	57425216	57429337	4	2.6e-06
SMG6	17	1963133	2207069	933	3.1e-09	DJC1	10	22045477	22292679	628	2e-08	ALG10B	12	38710557	38723528	31	7.3e-10							WWP1	8	87354965	87480181	373	1.1e-07
ACSL6	5	131285666	131347761	161	1.3e-06	STRA6	15	74471802	74502046	102	1.3e-09	CPNE8	12	39046002	39300395	551	1.5e-07							TRIM31	6	30070674	30080867	90	6.1e-07
JADE2	5	133860003	133918918	213	1.3e-14	NSD1	5	176560026	176727214	484	1.6e-09	ZNF688	16	30580998	30585243	1	1.8e-06							PTPN21	14	88932122	89021123	220	5.3e-07
FNBP4	11	47738055	47789012	188	1.7e-06	LPIN3	20	39969495	39989222	85	2.8e-08	TMC4	19	54663833	54676944	25	9.8e-08							BTN3A2	6	26365387	26378548	104	6.3e-09
MAU2	19	19431496	19469563	125	6.5e-08	DK	1	1682671	1711508	102	2.5e-06	CCDC17	1	46085716	46090424	13	1.1e-07							BTN2A1	6	26458132	26476849	84	3.8e-07
NCAPH	2	97001479	97042833	76	1.6e-08	UBE2Z	17	46985731	47006422	75	8.1e-07	DTX3	12	57998110	58003585	5	8.1e-09							SLC7A9	19	33321417	33360683	178	7.4e-14
ZFPM2	8	106330917	106816767	1597	2.5e-17	MTMR9	8	11142000	11185655	164	5.8e-07	KRTCAP3	2	27665233	27669348	5	2.1e-06							CHP1	15	41523341	41574085	138	1.4e-14
ETHE1	19	44010871	44031408	86	7.8e-07	BOLL	2	198591603	198651036	136	5.9e-08	KLHDC8B	3	49208987	49213919	7	1.8e-06							ATXN2L	16	28834369	28848558	27	1.7e-10
MACF1	1	39549839	39952810	1290	4.3e-09	GID4	17	17942611	17971719	67	1.5e-12	KHDRBS2	6	62389865	62996100	1409	1.8e-07							TREX1	3	48506919	48509044	3	2.4e-07
TMEM131	2	98372799	98612389	643	2.8e-10	INTS15	7	6629681	6648357	88	1.8e-08	REEP3	10	65281113	65384883	236	1.5e-07							VPS45	1	150039350	150117505	107	5.2e-10
RPL13A	19	49990811	49995565	20	4.4e-15	TRPM8	2	234826043	234928166	490	1.1e-10	JMJD1C	10	64926983	65225880	598	4.1e-08							GPN1	2	27851515	27873713	65	4.5e-08
PSD4	2	113914976	113960677	201	2.1e-10	OR2A4	6	132021609	132022541	2	5e-09	OARD1	6	41034526	41040207	11	1.2e-06							IKZF3	17	37913968	38020441	248	1.8e-12
SPIN	1	153631130	153634328	9	1.9e-06	DHX40	17	57642886	57685713	73	9.4e-07	NEIL2	8	11627172	11644854	91	3.4e-09							ZFP30	19	38123386	38148129	65	3.9e-16
RAB38	11	87846415	87908635	304	4e-16	OGFOD2	12	123459354	123464588	13	2.4e-10	CADM2	3	85008133	86123579	2656	2.5e-21							PPM1E	17	56833230	57062540	425	1.6e-06
HYPK	15	44092619	44094787	5	1.1e-06	LMAN1L	15	75105194	75118099	47	8.3e-14	LCE5A	1	152483320	152484653	4	5e-10							R3HDM2	12	57647547	57824782	288	6.3e-08
PARM1	4	75858285	75975325	316	1.3e-09	DOK3	5	176928905	176937490	32	2.9e-08	NDUFAF8	17	79213039	79215098	6	2.4e-07							WDR37	10	1095423	1178237	337	8.2e-11
RNF167	17	4843328	4848517	27	4.5e-11	TRIM46	1	155145702	155157447	29	1.1e-13	KLK9	19	51505769	51512890	14	4.5e-07							TRIM32	9	119360147	119463579	309	2.3e-08
GLCE	15	69452921	69564546	275	2.1e-12	CCDC170	6	151815175	151942328	689	1e-14	C1orf185	1	51442129	51613754	305	7.5e-07							PDCD11	10	105156387	105206052	94	9.1e-08
GIGYF2	2	233562015	233725287	537	1.3e-12	MUS81	11	65627872	65633914	23	5.9e-08	COX18	4	73920416	73935476	13	1.5e-06							KDM1A	1	23345937	23410184	81	9.5e-08
CHTOP	1	153606458	153618782	40	3e-07	MTERF2	12	107371069	107380944	29	5e-10	XKR6	8	10753654	11058875	1019	3.4e-10							PHLPP2	16	71678827	71757798	203	1.1e-09
IFT172	2	27667240	27712575	126	5e-10	LMAN2L	2	97371666	97405813	59	5e-12	IHO1	3	49235861	49295636	73	7.8e-08							ZHX3	20	39807089	39928766	248	2.7e-07
GAPDHS	19	36024314	36036221	45	7.3e-12	APOLD1	12	12878851	12944400	222	2.5e-06	HSD17B13	4	88224941	88244056	51	1.6e-10							ZSWIM8	10	75545334	75561556	7	1.5e-08
FAM162A	3	122103023	122128961	113	1.6e-13	VMP1	17	57784553	57919610	304	2.2e-11	C3orf62	3	49306030	49314864	12	1e-08							NCOA6	20	33302578	33413433	188	5.3e-14
CNNM4	2	97426639	97477628	100	1.8e-14	OR2B2	6	27878963	27880174	4	1e-07	STIMATE	3	52870772	52931597	111	4.2e-07							SIPA1L3	19	38397525	38699009	885	7e-12
CNNM3	2	97480950	97501121	32	5e-10	RAB1B	11	66036056	66044963	27	3.1e-07	INSC	11	15133970	15268754	414	1.9e-14							TNRC6B	22	40440046	40731812	550	9.1e-09
PABPC1	8	101715144	101734969	55	2.4e-07	TCF7L1	2	85360583	85537511	786	1.1e-08	CDHR4	3	49828165	49837254	17	2.3e-13							EPB41L3	18	5392380	5630662	763	1e-07
SND1	7	127292043	127732659	1135	1.8e-06	DRC3	17	17876127	17920203	100	2.5e-11	MUSTN1	3	52867131	52869235	7	2.3e-07							MAST2	1	46269269	46501796	569	8.2e-08
PPA2	4	106290234	106395227	561	6.5e-07	MXD3	5	176732501	176741096	26	5e-10	DJB3	2	234651396	234652661	7	1.6e-12							DCUN1D4	4	52700010	52783003	94	2e-07
TUBGCP4	15	43663257	43698258	83	1.5e-09	KATL2	18	44497565	44628614	533	1.5e-07	KRTAP5-7	11	71238313	71239210	2	5e-10							MPRIP	17	16945790	17095962	411	4.7e-07
NFU1	2	69623245	69664760	157	8.1e-12	PARP9	3	122246757	122283523	121	5e-10	C3orf84	3	49215069	49229291	21	6.5e-08							ABRAXAS2	10	126490354	126525239	62	5.3e-08
LSM1	8	38020839	38034248	42	7.6e-09	INHBE	12	57849096	57851791	6	9.7e-07	FOXO6	1	41827328	41849263	54	3.1e-10							PRRC2C	1	171454652	171562650	296	1.6e-06
CRCP	7	65579805	65619555	155	5.1e-13	RBM4B	11	66432469	66445348	28	1.9e-06	STIMATE-MUSTN1	3	52867131	52931597	123	3.9e-07							ASTN2	9	119187504	120177317	3523	3e-13
RABGEF1	7	66147151	66276451	590	2e-13	LRMDA	10	77191217	78317133	3631	1.8e-06													RPRD2	1	150336624	150449042	341	1.6e-10
TMEM176B	7	150488375	150498448	55	5.5e-09	PCGF6	10	105062553	105110891	111	3.4e-12													DJC16	1	15853343	15898228	122	1.1e-13
DCPS	11	126173647	126215644	165	1.4e-08	PPP1R1B	17	37783177	37792878	32	7.2e-13													USP24	1	55532032	55681039	349	1.7e-06
C6orf15	6	31079000	31080332	20	1.5e-06	GTF2IRD2	7	74210483	74267872	29	1.5e-08													SEC11A	15	85212768	85259691	111	4e-07
TMOD4	1	151142463	151148547	18	1.1e-06	USP48	1	22004791	22109688	461	5.1e-12													TNPO3	7	128594234	128695227	242	1e-09
GRHL1	2	10091792	10142412	325	6.3e-12	NBPF3	1	21766583	21811393	225	5e-10													CLDN14	21	37832919	37948867	459	6.9e-07
NRBP1	2	27651473	27665126	30	1.3e-15	BTBD10	11	13409555	13484838	276	2.1e-09													DDAH2	6	31694817	31698039	7	1.3e-09
SH3KBP1	X	19552083	19905744	463	5.6e-13	UQCC2	6	33664538	33679528	82	5e-10													MAFF	22	38597939	38612518	35	1e-09
ERVW-1	7	92097694	92107229	29	8.8e-08	RAB11FIP4	17	29718642	29865232	569	1.1e-09													ZNF318	6	43303808	43337181	53	1.5e-12
ARHGEF3	3	56761446	57113336	1451	2.6e-06	AFAP1L2	10	116041248	116164515	438	1.1e-09													ZDHHC5	11	57435223	57468659	56	9.4e-08
SNHG32	6	31802693	31807541	24	7.5e-09	BUD13	11	116618886	116643714	130	2.5e-06													SIN3A	15	75661720	75748181	93	7.2e-14
FAHD2A	2	96068439	96082357	18	4.4e-09	ATP5MK	10	105148807	105156270	15	4.6e-10													KBTBD2	7	32907778	32931468	52	4.5e-07
BOLA1	1	149871110	149872348	3	1.4e-07	RSPO3	6	127439844	127520626	201	4.7e-07													SH2B1	16	28872939	28885534	17	1.5e-10
NOSIP	19	50058725	50083845	95	6.2e-12	SPPL2A	15	50999730	51057910	257	1.2e-12													MMACHC	1	45965856	45976739	19	4.3e-08
METTL25B	1	156698263	156706752	25	4.9e-10	FBXL20	17	37408897	37558530	366	8.4e-13													HINFP	11	118992233	119005765	33	2e-08
APH1A	1	150237799	150241609	2	2.2e-06	AJUBA	14	23440386	23451851	36	3.5e-07													DNM3	1	171810618	172387606	1545	1.2e-08
SBDS	7	66452690	66460588	35	7.3e-08	EMILIN3	20	39988606	39995498	31	3.6e-11													TRPC4AP	20	33590207	33680618	263	2e-11
MYO15A	17	18012020	18083116	208	2.5e-10	OTULIN	5	14664783	14699842	91	3e-07													IFT172	2	27667240	27712575	86	9.8e-15
PLEKHO1	1	150122170	150131825	25	4.5e-08	CCDC97	19	41816094	41830788	39	2.2e-09													BLOC1S6	15	45879417	45901909	23	9.9e-10
GPN3	12	110890291	110906667	56	1.5e-06	FER1L5	2	97308574	97370624	118	4.1e-09													FBXO22	15	76196200	76227609	63	5e-10
PLCE1	10	95753746	96088149	1148	3e-08	TMEM263	12	107347298	107367813	61	5e-10													GNL3	3	52719936	52728513	15	4.3e-07
ANKRD39	2	97513722	97523756	18	1.8e-15	MTRFR	12	123717844	123742651	93	6.5e-07													SH3YL1	2	218136	264820	97	3.5e-08
FAM178B	2	97541619	97652337	344	2.7e-09	ATPAF2	17	17921334	17942483	33	3.5e-12													SND1	7	127292043	127732659	816	2.3e-08
THEM6	8	143808621	143818350	33	1.3e-07	CHMP4C	8	82644688	82671750	100	1.4e-07													UQCRQ	5	132202319	132204536	10	2.4e-06
ATRAID	2	27434899	27440046	21	1.1e-13	G6PC3	17	42148098	42153712	14	4.6e-07													AFF4	5	132211071	132299354	231	3.4e-11
APC7	12	110810705	110841535	118	2.1e-06	ADAMTSL1	9	18474079	18910948	2544	7.1e-07													CPNE7	16	89642176	89663654	78	2.7e-06
HDAC7	12	48176505	48213763	183	1.3e-08	PGAP3	17	37827375	37844310	70	5e-10													STK36	2	219536749	219567440	38	1.2e-06
DHRS7	14	60611496	60633034	82	1.9e-08	FNIP1	5	130977407	131132756	369	3.2e-08													NDOR1	9	140100119	140113813	13	6.3e-07
FBXO40	3	121312170	121349139	175	9.1e-13	SCAND3	6	28539407	28555112	35	1.5e-07													GLS2	12	56864728	56882198	20	1.4e-06
CDK12	17	37617739	37721398	294	8.2e-11	PABIR1	9	71394964	71398609	11	7.2e-09													PRELID1	5	176730763	176733960	10	1.5e-08
A4GALT	22	43088123	43117307	192	1.5e-08	CATSPER1	11	65784223	65793988	29	3.8e-10													LSM3	3	14220228	14239869	40	6.1e-07
SEMA5B	3	122628040	122747452	511	5.6e-13	IP6K3	6	33689415	33714762	158	5.1e-14													SGSM3	22	40766571	40806293	68	1.5e-13
HEATR5B	2	37208153	37311485	419	2.3e-08	ZPBP2	17	38024417	38034149	48	1.2e-06													SPCS1	3	52739792	52742198	6	7e-07
RBM47	4	40425272	40632958	855	3.5e-15	LSM12	17	42112003	42144987	79	7.2e-07													TFCP2L1	2	121974163	122042778	196	3.8e-14
WDR5B	3	122130700	122134882	8	5e-10	EFCAB13	17	45401327	45518678	427	2.4e-06													GMPPA	2	220363587	220371718	14	4e-13
UGT1A10	2	234545123	234681951	630	1.8e-06	WDR81	17	1619817	1641893	90	5.5e-13													CERS2	1	150937649	150947479	25	2.2e-06
UGT1A8	2	234526291	234681946	694	8e-07	ZNF441	19	11877815	11894893	102	3.9e-07													DMGDH	5	78293387	78365497	276	1.9e-07
ARL15	5	53180578	53606403	1963	1.1e-07	ZNF491	19	11909391	11919470	26	2.4e-06													NRBP1	2	27651473	27665126	22	4.9e-12
LY6K	8	143781529	143785588	19	4.7e-07	ZNF440	19	11925099	11946016	105	9.9e-07													A1CF	10	52559169	52645435	160	1e-10
TET2	4	106067032	106200960	420	5.6e-09	OR10J5	1	159504868	159505797	4	1.6e-06													DUOX2	15	45384851	45406537	40	2.2e-10
GIPC2	1	78510646	78604129	322	5.7e-07	RFTN2	2	198435524	198540774	299	1.4e-07													SNHG32	6	31802693	31807541	20	1.5e-08
GATAD2A	19	19496642	19619741	383	1.3e-08	MIX23	3	122078436	122102074	87	5e-10													TPRKB	2	73955744	73964765	12	2.8e-12
TRPM7	15	50849351	50979012	516	1.4e-06	SLC9B2	4	103946647	103998480	105	2e-08													CELA2B	1	15802596	15817895	48	4.6e-15
BCAS3	17	58755172	59470199	1826	1.7e-07	NCOA7	6	126102307	126253176	457	1.3e-08													RMDN1	8	87479627	87526567	140	9.9e-09
MFSD6	2	191273081	191367041	325	7.2e-09	CD109	6	74405508	74538041	565	1.1e-12													PLEKHO1	1	150122170	150131825	15	4.1e-10
SIDT1	3	113251218	113348422	459	6.2e-12	PIP5KL1	9	130683808	130693076	22	3.5e-09													TMEM69	1	46153847	46160110	16	2.4e-08
PAQR5	15	69591294	69699976	446	2.6e-07	TOM1L2	17	17746822	17875784	290	1.3e-11													NT5C3A	7	33053725	33102409	196	2.9e-07
DCAF16	4	17802278	17812386	20	1.8e-08	FAM187B	19	35715704	35719628	23	1.7e-06													ZNF571	19	38055155	38085673	62	5e-10
ZCCHC2	18	60190658	60254942	241	6e-10	C1orf210	1	43747554	43751334	7	8.2e-07													TMA7	3	48481686	48485537	13	1.7e-09
ALKBH5	17	18086867	18113268	105	2.4e-09	SLC9B1	4	103806205	103947552	514	7.5e-07													PRKAG2	7	151253200	151574316	1204	1.8e-12
NSD3	8	38127217	38239872	251	5.9e-11	DTX3L	3	122283085	122294050	36	1.4e-14													SFMBT1	3	52933221	53080089	338	1.4e-11
SEMA4C	2	97525473	97536680	15	1.8e-15	PRAG1	8	8175258	8243941	314	9.8e-09													LIMA1	12	50569563	50677353	149	4.2e-07
KANSL2	12	49046994	49076035	86	3.6e-14	REM2	14	23352374	23356889	15	1.1e-06													RTEL1	20	62289163	62327606	180	4.7e-08
C1orf56	1	151020259	151023896	6	1.6e-07	ZFPM1	16	88520014	88601574	456	1e-08													CDK12	17	37617739	37721398	205	3.2e-14
BANK1	4	102711764	102995969	982	2.4e-10	SPPL2C	17	43922256	43924438	22	4.5e-15													RAB8B	15	63481728	63559975	211	6.7e-10
ATG16L1	2	234160217	234204320	162	8.3e-16	PARP15	3	122296435	122357894	311	2.4e-07													DUOX1	15	45422192	45457776	88	1.5e-11
WIPI1	17	66417422	66453653	145	1.1e-07	TMEM252	9	71151496	71155783	10	5e-16													RAB24	5	176728199	176730744	5	1e-09
TMEM248	7	66386203	66423538	139	7.6e-08	FAM170B	10	50339199	50342065	18	4.5e-11													A4GALT	22	43088123	43117307	165	9.9e-12
CCDC186	10	115880615	115934364	150	1.7e-08	TMEM273	10	50363890	50396640	184	1.7e-09													FBXO42	1	16573339	16678965	238	4.6e-09
SLC38A4	12	47158544	47226205	305	9.7e-08	VSTM4	10	50222333	50323559	480	4.2e-13													MRPS21	1	150266262	150281414	55	3.6e-12
MSL2	3	135867760	135915522	106	6.1e-15	KRTCAP2	1	155141884	155151331	25	6.9e-14													PRMT7	16	68344877	68391169	147	2.6e-10
TBCCD1	3	186263856	186288332	80	5.5e-07	ANKRD23	2	97488599	97509758	37	2.3e-09													CCHCR1	6	31110216	31126015	169	6.8e-09
SBNO1	12	123773656	123849756	360	5.9e-07	ARHGAP27	17	43471268	43510282	137	2.3e-15													INO80	15	41271078	41408340	321	3.8e-10
USP40	2	234384165	234475433	282	8.8e-14	SMIM29	6	34214157	34216904	9	3.3e-15													ARL15	5	53180578	53606403	1614	5.3e-18
PSPC1	13	20248892	20357159	441	2.1e-06	LEMD2	6	33738990	33756906	95	3.8e-13													GPN2	1	27205872	27216869	18	8.8e-09
LAPTM4B	8	98787809	98864830	488	3.9e-07	ZBTB9	6	33422356	33425321	9	1.1e-08													ALKBH4	7	102096667	102105321	29	6.6e-07
TMEM176A	7	150497854	150502208	33	3.2e-10	STH	17	44076616	44077060	1	7.1e-21													GIPC2	1	78510646	78604129	271	5.7e-07
YOD1	1	207217194	207226325	22	1.2e-06	ZBTB38	3	141043055	141168634	397	1.8e-09													BCAS3	17	58755172	59470199	917	6.5e-29
SLC30A10	1	220087606	220101993	41	3.7e-14	EHBP1L1	11	65343509	65360121	42	2.2e-08													CASZ1	1	10696661	10856733	417	8.1e-10
ASAP3	1	23755056	23810750	183	3.8e-14	SNX32	11	65601305	65621578	49	5.7e-10													LIME1	20	62367480	62370460	8	1.3e-06
KANSL3	2	97258892	97304116	65	5e-10	CALHM1	10	105213144	105218648	20	6e-07													UBE2R2	9	33817162	33920401	319	3.2e-07
MINDY1	1	150969213	150980854	32	5.8e-15	SPRYD4	12	56862301	56864769	6	3.2e-07													COMMD4	15	75628352	75634268	12	3.3e-13
VPS11	11	118938493	118952688	51	3.1e-10	ADGRD1	12	131438452	131626010	1090	1.3e-16													C1orf56	1	151020259	151023896	1	3.8e-09
EAF2	3	121554030	121605373	189	4.2e-11	KANSL1	17	44107282	44302740	860	8.6e-13													MED9	17	17380300	17396534	37	1.1e-06
GNG12	1	68167149	68299436	492	9.2e-10	C1orf185	1	51442129	51613754	515	9.4e-07													MSL2	3	135867760	135915522	67	1.2e-10
BCAP29	7	107220422	107263762	129	8.3e-12	DOK7	4	3465033	3503203	360	1.4e-08													PBRM1	3	52579368	52719866	389	5.2e-08
SLC50A1	1	155107817	155111334	8	3e-12	XKR6	8	10753654	11058875	1559	1.6e-08													SLC47A1	17	19437167	19482346	92	5e-10
TDRD1	10	115939015	115992425	183	3.4e-08	TPRN	9	140086069	140095163	23	1.9e-06													PCMTD2	20	62887048	62907583	52	1.3e-08
GPCPD1	20	5525080	5591672	236	1.1e-13	ILDR1	3	121706170	121741127	113	3.2e-12													IMP3	15	75931426	75941047	14	8.2e-12
OTUD7B	1	149912229	149982686	118	3.4e-09	TMEM119	12	108983622	108991894	34	4.1e-15													SMPD3	16	68392230	68482409	217	3.5e-07
BBX	3	107241783	107530176	883	1e-14	MYPOP	19	46393281	46405862	73	2.3e-06													PIGV	1	27113739	27124894	16	2.9e-07
PCNP	3	101292997	101313281	74	1.9e-06	DCDC1	11	31284171	31391357	250	1.1e-06													RUFY2	10	70100864	70167051	145	1.6e-08
C12orf4	12	4596899	4647674	80	2e-10	STAC2	17	37366789	37382040	48	1.7e-06													KBTBD4	11	47593749	47600567	8	1.3e-06
PHTF2	7	77428109	77586821	476	1.8e-15	PALM3	19	14164179	14172908	33	1.1e-07													EDEM2	20	33703160	33735161	108	7e-08
TRIM54	2	27505297	27530307	57	5e-10	USP50	15	50792759	50838902	189	1.4e-10													OGDHL	10	50942687	50970425	86	2e-07
ZMIZ1	10	80828751	81076285	1120	1.9e-17	GALNT18	11	11292421	11643561	2111	4.2e-13													MBD5	2	148778580	149271046	1173	1.3e-07
RCN3	19	50030875	50046891	86	2.3e-10	ZKSCAN4	6	28212404	28227030	47	7.5e-07													MINDY1	1	150969213	150980854	27	6.6e-11
SCYL1	11	65292537	65306182	37	3.4e-07	CENPW	6	126660660	126670548	22	9e-11													SPATA7	14	88851982	88904804	81	1.2e-07
SLC24A3	20	19193290	19703541	2191	1.6e-08	KMT5A	12	123868704	123893900	85	1.5e-11													GLT8D1	3	52728500	52740099	18	2.9e-07
ZNF512B	20	62588057	62601223	57	2e-06	TNFAIP8L3	15	51348798	51397473	143	9.8e-14													UBAP2	9	33921691	34048947	430	3.2e-08
PRR12	19	50094912	50129696	144	5.1e-14	GRID2IP	7	6536409	6591067	245	4.3e-07													GSDMB	17	38060848	38074903	51	4.3e-07
ARID1B	6	157098980	157531913	1517	5e-07	EEIG1	9	130702861	130742812	127	2.6e-08													ACSS2	20	33462766	33515769	96	1.3e-11
CASKIN2	17	73496341	73511664	65	4.2e-07	MIR1915HG	10	21783421	21786213	9	1.2e-06													BIN3	8	22477931	22526661	145	1.2e-08
NYNRIN	14	24867992	24888494	73	8.1e-10	SH2D5	1	21046225	21059133	51	1.1e-08													APOBR	16	28505970	28510291	8	1.3e-07
PITPNM2	12	123468027	123635376	356	2e-08	LDLRAD2	1	22138758	22151714	59	2.9e-14													TEX14	17	56634038	56769416	350	2.5e-08
STIM2	4	26859329	27027003	467	3.2e-08	YY2	X	21874105	21876845	4	5.6e-12													SLC2A4RG	20	62371211	62375403	11	1.9e-06
HCN3	1	155247218	155259639	48	5e-10	NSFP1	17	44587323	44633016	3	2.2e-10													C12orf4	12	4596899	4647674	53	2.6e-07
EPB41L5	2	120770604	120936697	510	3.6e-10	CTAGE9	6	132029581	132032157	7	1.3e-15													PHTF2	7	77428109	77586821	382	4.1e-10
SUGP1	19	19387320	19431321	134	7.6e-08	SKOR2	18	44738460	44775554	127	1e-08													TRIM54	2	27505297	27530307	43	3.1e-09
GATAD1	7	92076762	92089381	31	3.6e-08	NCF1	7	74188309	74203720	10	1.3e-06													VARS2	6	30881982	30894236	59	1.6e-07
LSM2	6	31765169	31774761	41	6.6e-09	MEIKIN	5	131142683	131281391	396	4.9e-08													ALPK3	15	85359911	85416713	184	3.4e-07
PRUNE1	1	150980867	151008189	135	1.3e-12	NEMP2	2	191371619	191399468	84	7e-07													USP35	11	77899858	77925757	51	8.3e-07
SCAF1	19	50145382	50161906	40	2.8e-12	CEP295NL	17	76886577	76899299	75	1.2e-11													MRTFA	22	40806292	41032690	459	3.9e-14
GPSM3	6	32158543	32163300	17	7.4e-11																			BEGAIN	14	101003484	101036131	90	1.6e-06
RBKS	2	28004266	28113223	317	9.6e-12																			SHROOM3	4	77356253	77704406	1088	7.2e-18
SLC39A8	4	103172198	103266655	350	9.1e-15																			MYH7B	20	33543704	33590240	122	4.6e-12
ABCG4	11	119019750	119033375	36	2e-12																			CCAR2	8	22462145	22477984	60	2.4e-07
NCAPG	4	17812436	17846488	85	6.9e-09																			LSM2	6	31765169	31774761	32	7.6e-10
PCNX4	14	60558545	60601532	148	3.8e-08																			SQOR	15	45923346	45983492	260	3.7e-15
MOSPD3	7	100209725	100213003	8	1.9e-06																			TP53INP2	20	33292147	33301240	10	5.6e-16
FHIP2B	8	21946695	21962405	65	1.4e-07																			PRUNE1	1	150980867	151008189	104	7e-08
FNDC4	2	27714750	27718126	12	2.7e-14																			SENP2	3	185300284	185348889	128	5e-10
MRPL14	6	44081372	44095191	54	1.8e-06																			GPBP1L1	1	46092976	46153782	171	1.8e-08
HROB	17	42219274	42239844	46	3.2e-08																			THADA	2	43457975	43823185	1172	1.4e-10
GID4	17	17942611	17971719	67	1.2e-08																			GPATCH3	1	27216979	27226962	14	4.4e-07
TMUB2	17	42264300	42269099	12	5e-10																			GPSM3	6	32158543	32163300	13	7.3e-10
TMEM185B	2	120975047	120980984	20	5.1e-08																			RBKS	2	28004266	28113223	248	1.9e-07
CPLANE2	1	16558182	16563659	19	7.7e-09																			PDLIM2	8	22435805	22455538	52	8.2e-09
MRPL24	1	156707094	156710923	11	5.2e-10																			ZSCAN31	6	28292514	28321972	118	2e-06
FAM118B	11	126081619	126132879	153	1.5e-06																			DEPTOR	8	120885900	121063157	792	2.3e-07
TNFAIP8L2	1	151129095	151132731	6	1.4e-09																			FNDC4	2	27714750	27718126	8	6.5e-13
CCDC121	2	27848408	27851898	7	1.4e-09																			ISL2	15	76629065	76634817	17	2e-06
ICE2	15	60711808	60771359	193	5e-08																			NT5DC2	3	52558385	52569093	36	9.9e-07
OGFOD2	12	123459354	123464588	13	1.1e-06																			AFG2B	15	45694514	45713617	30	5e-10
TLE6	19	2977536	2995182	88	9.9e-07																			DHRS11	17	34948226	34957233	17	7.7e-10
AGBL2	11	47681143	47736928	182	1.1e-07																			CPLANE2	1	16558182	16563659	15	6.7e-08
WDR76	15	44119112	44160617	108	1.5e-07																			C1orf54	1	150244687	150253335	14	7.7e-09
TRIM46	1	155145702	155157447	29	9.6e-14																			NEIL1	15	75639331	75647592	8	5.9e-10
ELL3	15	44064798	44069502	13	6.8e-08																			NLRX1	11	119039036	119054725	17	4.8e-07
SLC44A4	6	31830969	31846823	85	8.1e-07																			CCDC51	3	48473580	48481529	13	6.8e-11
VWA7	6	31733178	31745108	57	3.1e-07																			AGMAT	1	15898194	15911605	62	5.4e-10
TMEM121	14	105992953	105996554	3	1e-10																			RABEP2	16	28915742	28937339	27	2.1e-10
CMIP	16	81478775	81745367	1551	3.5e-14																			RIN3	14	92980125	93155339	697	2e-08
ITFG1	16	47188302	47495018	553	1e-08																			GGNBP2	17	34900737	34946278	77	3.8e-10
FAM117A	17	47787687	47841518	109	6.3e-11																			MRM1	17	34958010	34965407	15	3e-10
LMAN2L	2	97371666	97405813	59	5e-10																			THOC7	3	63819546	63849597	61	3.6e-07
NETO2	16	47115431	47177936	116	1.6e-06																			CWH43	4	48988264	49064096	147	9.3e-08
DRC3	17	17876127	17920203	100	1.1e-08																			MYO19	17	34851599	34891305	68	1.2e-06
MXD3	5	176732501	176741096	26	7.4e-09																			CHD9	16	53088905	53361414	684	2.1e-12
BCL2L12	19	50168399	50177173	23	1.7e-06																			TARS2	1	150459840	150480085	65	2e-11
TEKT1	17	6703300	6735077	162	1.4e-07																			VWA7	6	31733178	31745108	32	1.6e-12
PARP9	3	122246757	122283523	121	5e-10																			MPIG6B	6	31691121	31694487	5	2.9e-10
TBC1D10A	22	30687979	30722955	85	2e-06																			LY6G6C	6	31686425	31689511	12	9.5e-10
CEP78	9	80850978	80886799	117	7.4e-07																			ZNF436	1	23685941	23696357	30	2.2e-16
PPP1R1B	17	37783177	37792878	32	1.4e-08																			APOL3	22	36536371	36562225	113	8.3e-10
NBPF3	1	21766583	21811393	225	1.7e-14																			EGFL8	6	32132382	32136062	11	6.2e-08
C2orf16	2	27799389	27805589	12	7.3e-15																			TRIM11	1	228581373	228594584	24	1.7e-06
BTBD10	11	13409555	13484838	276	3e-10																			OR2B2	6	27878963	27880174	4	3.4e-07
PHF6	X	133507324	133562822	84	1e-08																			SBF2	11	9800214	10315754	1997	9.3e-10
TMEM101	17	42088556	42100519	40	2.1e-06																			MXD3	5	176732501	176741096	21	1.5e-13
ARFGAP2	11	47185849	47199054	36	3.7e-07																			APH1B	15	63569749	63601325	87	4.3e-08
ZNF512	2	27805836	27846082	110	5e-10																			DYNLRB1	20	33104193	33128762	33	1.3e-14
L3MBTL3	6	130339728	130462594	424	1.9e-14																			TLN2	15	62682769	63136830	1397	3e-07
SPIRE2	16	89894883	89937727	208	3.8e-09																			ITCH	20	32951041	33099198	235	4.2e-13
PLPP5	8	38119035	38126841	11	2.2e-11																			WDR87	19	38375213	38397317	46	1.1e-14
SANBR	2	61293005	61365169	195	2.1e-14																			SPNS1	16	28986028	28995869	21	1.7e-06
MAP1LC3A	20	33134688	33148149	33	3.1e-07																			OBSCN	1	228395740	228566577	570	4.5e-07
ZNF469	16	88493879	88507165	56	8.3e-12																			ATRIP	3	48488114	48509044	26	5e-11
PARP10	8	145051320	145060635	29	1.1e-06																			SLC7A6OS	16	68318043	68344868	56	4.5e-10
SPPL2A	15	50999730	51057910	257	6.1e-07																			PPP1R1B	17	37783177	37792878	24	8.4e-14
AOPEP	9	97488886	97849500	1361	2.4e-13																			RSEH2C	11	65485144	65488409	6	3.6e-14
SLC49A4	3	122513901	122599986	258	3.1e-07																			ARID5B	10	63661013	63856707	603	2.9e-07
UBASH3B	11	122526398	122685187	712	5.2e-08																			ASCC2	22	30184597	30234293	155	2.8e-07
FBXL20	17	37408897	37558530	366	5.8e-16																			C2orf16	2	27799389	27805589	11	9.5e-13
FRMD5	15	44162962	44487429	750	7.3e-18																			ZDHHC18	1	27153201	27184092	51	8.2e-08
TMEM60	7	77423045	77427747	15	2.1e-15																			NICN1	3	49459766	49466777	8	1.1e-08
CCDC65	12	49297893	49325696	102	8.8e-07																			CCDC77	12	498516	551811	145	1.1e-12
MVB12B	9	129089123	129269320	787	3e-10																			C15orf48	15	45722727	45725647	5	5e-10
CCDC120	X	48910961	48927510	16	6.3e-09																			ZNF512	2	27805836	27846082	85	5e-10
FER1L5	2	97308574	97370624	118	5e-10																			L3MBTL3	6	130339728	130462594	347	2e-09
SLC39A13	11	47428683	47438051	32	2.4e-13																			SPIRE2	16	89894883	89937727	161	1.5e-08
ATPAF2	17	17921334	17942483	33	3.1e-08																			ZNF527	19	37862007	37883967	36	2.7e-09
BOC	3	112929850	113006306	336	3.3e-08																			MAP1LC3A	20	33134688	33148149	24	7.5e-15
CHRDL1	X	109917084	110039286	85	2.4e-13																			ZGPAT	20	62338727	62367494	84	7.1e-07
ASB16	17	42248074	42256650	24	1.2e-07																			MYPN	10	69865874	69971774	458	1.1e-15
ZNF276	16	89786393	89807333	154	6.2e-07																			ZNF607	19	38187264	38210691	61	5.4e-12
NEURL3	2	97163383	97173846	16	2.1e-15																			CEP89	19	33369904	33462930	441	4.3e-14
PGAP3	17	37827375	37844310	70	8.8e-10																			ZNF566	19	36936021	36980804	115	1.5e-06
TIRAP	11	126152800	126164828	46	1.5e-09																			WDR73	15	85185607	85197521	37	2.7e-06
C1QTNF4	11	47611216	47615961	9	7.2e-08																			CGNL1	15	57668703	57842925	784	2e-08
FCHO2	5	72251808	72386349	339	2e-12																			FBXL20	17	37408897	37558530	332	1.1e-13
MRGPRD	11	68747490	68748455	3	1.4e-07																			RERG	12	15260716	15374411	308	9.8e-17
MRGPRF	11	68771862	68780850	27	9.6e-08																			TMEM60	7	77423045	77427747	13	5e-16
CATSPER2	15	43922772	43941039	47	6.1e-13																			RHPN2	19	33469498	33555824	364	1.8e-06
C10orf71	10	50505118	50535537	125	5e-10																			STON2	14	81726994	81902789	534	1.6e-07
TC2N	14	92246266	92333880	238	4.3e-07																			ABCC10	6	43395282	43418163	55	1.1e-10
SPATA2L	16	89762765	89768131	30	5.1e-08																			ERI1	8	8860314	8890849	113	3.5e-07
SPATA33	16	89724152	89736866	77	1.8e-12																			SHF	15	45459412	45493373	68	7.8e-14
SLC43A2	17	1477678	1532130	285	2.2e-08																			DUOXA1	15	45409564	45422075	27	2.3e-13
WDR81	17	1619817	1641893	90	5e-10																			AP5B1	11	65541369	65548062	12	2.7e-15
GABPB2	1	151042784	151091007	193	9.1e-14																			SLC39A13	11	47428683	47438051	22	1.4e-07
DCST2	1	154991003	155006257	46	2.6e-06																			FAAP24	19	33463140	33468401	29	2.5e-14
ARHGEF19	1	16524599	16539104	75	9.2e-07																			TDRD12	19	33210679	33281714	183	5e-10
MBOAT2	2	8996701	9143876	390	2.3e-06																			IDI2	10	1064847	1071799	39	1.3e-12
ZNF513	2	27600098	27603733	6	1.8e-10																			ZNF585B	19	37672481	37701632	54	2.1e-13
AHSA2P	2	61404553	61415240	35	6.4e-15																			ZNF276	16	89786393	89807333	137	1.2e-10
MIX23	3	122078436	122102074	87	5e-10																			UBE2Q2	15	76135622	76193388	105	5e-10
PDCL2	4	56422686	56458418	153	7.6e-07																			PGAP3	17	37827375	37844310	58	5e-10
TMEM171	5	72410286	72427765	49	4.3e-07																			ATP5IF1	1	28562602	28564616	7	2e-06
CD109	6	74405508	74538041	565	1.1e-12																			ORMDL3	17	38077294	38083884	12	7.5e-15
MUCL3	6	30908777	30921998	54	1.7e-06																			TP53INP1	8	95938200	95961615	63	2.7e-06
LETM2	8	38240041	38267045	58	3.8e-11																			SGF29	16	28565249	28603111	99	4.5e-09
ASB11	X	15293800	15333788	106	3.1e-07																			TOE1	1	45805342	45809650	5	1.8e-08
ZSCAN29	15	43650370	43663226	41	2.5e-06																			LACTB	15	63413999	63434260	59	2.6e-07
TOM1L2	17	17746822	17875784	290	1e-10																			PABIR1	9	71394964	71398609	11	3.7e-15
DCST1	1	155006256	155023406	43	9.4e-08																			OR4B1	11	48238362	48239291	4	1e-06
BNIPL	1	151009029	151020076	48	5.4e-13																			DJC24	11	31391377	31454382	112	2.9e-09
GPAT2	2	96687694	96701722	15	4.8e-14																			FAM186A	12	50721095	50790405	113	4.8e-07
PUS10	2	61167548	61245365	206	3.2e-12																			ZNF641	12	48729065	48745029	47	2.1e-09
DTX3L	3	122283085	122294050	36	5e-10																			SLC25A29	14	100745514	100772884	60	4.7e-08
RNF217	6	125283680	125413779	379	5e-16																			TMEM266	15	76352299	76497304	437	2.1e-14
VKORC1L1	7	65338257	65424545	245	1e-12																			WHAMM	15	83476959	83503613	95	1.8e-06
KCTD7	7	66093868	66113964	75	5e-10																			FSD2	15	83426827	83474850	133	1.3e-06
FAM91A1	8	124780679	124827692	127	2.3e-07																			SPATA2L	16	89762765	89768131	23	2.2e-08
STRC	15	43891685	44002286	145	4.8e-12																			SPATA33	16	89724152	89736866	68	1.7e-15
ADAL	15	43622872	43646096	85	1e-07																			ZPBP2	17	38024417	38034149	36	2.4e-07
ZFPM1	16	88520014	88601574	456	4.9e-10																			ZNF573	19	38229203	38270230	85	1.1e-14
PARP15	3	122296435	122357894	311	6e-14																			KDF1	1	27276047	27286901	14	2.1e-07
RILPL2	12	123899936	123921264	84	3.8e-07																			ATXN7L2	1	110026533	110035426	13	1.3e-13
FAM227B	15	49618822	49913128	1182	6.8e-11																			KLHDC7A	1	18807424	18812540	28	1.7e-11
KRTCAP2	1	155141884	155151331	25	3.9e-15																			PIGU	20	33148346	33265089	179	5e-10
RNF215	22	30774801	30783302	43	5.1e-07																			FAM83C	20	33873534	33880225	10	2.1e-07
ANKRD23	2	97488599	97509758	37	5e-10																			ZNF513	2	27600098	27603733	4	5e-08
KRTCAP3	2	27665233	27669348	9	5e-16																			AHSA2P	2	61404553	61415240	24	2.2e-07
MRPL21	11	68658744	68671303	48	1.3e-09																			SLC9B2	4	103946647	103998480	56	1.7e-13
LTO1	11	69480331	69490165	28	5.1e-08																			SOWAHA	5	132149033	132152489	7	4.2e-09
REEP3	10	65281113	65384883	360	6.5e-09																			SHROOM1	5	132157833	132166655	10	1.3e-08
SMIM29	6	34214157	34216904	9	4.4e-15																			NCOA7	6	126102307	126253176	334	1.8e-06
RSBN1L	7	77325743	77409120	311	3.1e-14																			MUCL3	6	30908777	30921998	44	6.4e-09
EHBP1L1	11	65343509	65360121	42	8.3e-07																			CLDN23	8	8559666	8561617	13	1.5e-09
LCORL	4	17844839	18023483	590	1.6e-08																			NRG4	15	76234314	76304785	186	1.2e-12
TAC4	17	47915671	47925379	22	1.5e-07																			ZNF420	19	37569319	37621221	133	9.7e-11
BCLAF3	X	19930978	19988427	85	2.5e-11																			ZNF569	19	37901778	37960167	114	4.8e-09
MAP7D2	X	20024831	20135114	150	1e-13																			CIART	1	150254930	150259505	8	6.1e-07
BCL9L	11	118766849	118796327	76	5.4e-07																			CCDC17	1	46085716	46090424	14	6.5e-10
CCDC153	11	119060963	119072160	25	1.7e-12																			SLC9B1	4	103806205	103947552	305	3.2e-11
SLC13A5	17	6588038	6616886	132	3.1e-13																			HORMAD2	22	30476453	30573064	215	5e-07
C1orf185	1	51442129	51613754	515	1.7e-06																			MARVELD2	5	68710939	68738701	47	4.5e-07
DJC5G	2	27498289	27505214	15	3.9e-16																			KCTD7	7	66093868	66113964	59	2.7e-07
RABL3	3	120405528	120461384	179	4e-07																			PRAG1	8	8175258	8243941	272	2.4e-07
DOK7	4	3465033	3503203	360	2.4e-13																			CIMAP1C	15	76016319	76020027	4	6.7e-09
TCAF2	7	143318045	143427173	16	1.2e-06																			EXD1	15	41474926	41522955	222	1.6e-10
ILDR1	3	121706170	121741127	113	5e-10																			ZNF383	19	37708828	37734828	37	1.1e-07
CETAC	11	118868843	118886455	59	3.7e-07																			ZNF781	19	38158650	38183216	62	2.2e-14
C2orf74	2	61372221	61391964	98	4.1e-15																			ZNF540	19	38042273	38105080	122	5e-10
SLC35D3	6	137243402	137246777	7	2.4e-12																			CABP7	22	30116344	30127822	37	7.3e-08
VWA2	10	115999013	116054259	188	1e-09																			TMEM252	9	71151496	71155783	9	1e-14
EBLN1	10	22497743	22498912	5	1.2e-07																			FUT11	10	75531830	75535977	4	3.9e-08
PKD1L3	16	71963441	72033877	405	1e-06																			ZNF585A	19	37638340	37663643	68	2.8e-13
PALM3	19	14164179	14172908	33	2e-06																			KRTCAP3	2	27665233	27669348	6	2.6e-10
USP50	15	50792759	50838902	189	8.7e-07																			KLHDC8B	3	49208987	49213919	10	2.1e-06
SBSN	19	36014269	36019253	24	4.7e-07																			CCDC125	5	68576519	68628623	128	2.1e-07
SPATA21	1	16722101	16763919	172	1.5e-07																			PDILT	16	20370492	20416064	147	8.1e-15
KMT5A	12	123868704	123893900	85	7.8e-08																			OR5D18	11	55587106	55588047	4	4.3e-07
TNFAIP8L3	15	51348798	51397473	143	1.1e-07																			YPEL4	11	57412560	57417417	5	1.8e-06
INCA1	17	4891425	4901214	40	4.6e-07																			MED19	11	57471182	57479804	14	3.7e-07
LINC02875	17	59489112	59490641	3	5e-10																			GSTA5	6	52696540	52710893	42	1.4e-06
LYSMD1	1	151132224	151138424	16	1.8e-08																			RSBN1L	7	77325743	77409120	252	1.5e-14
LRRC75B	22	24981588	24989073	27	5.3e-07																			IL27	16	28510683	28518155	16	1.7e-07
SNORC	2	233733724	233741111	29	6.6e-08																			EHBP1L1	11	65343509	65360121	29	5.8e-07
SERPI2	14	94830651	94833039	12	1.4e-09																			SYCE2	19	13009894	13030116	41	2.6e-07
PCNX3	11	65383686	65404910	47	1.6e-06																			OR4S1	11	48327775	48328704	2	1.4e-06
ANKRD36C	2	96516914	96658068	277	3e-13																			GK5	3	141876369	141944449	178	1.8e-08
ASTL	2	96789589	96804175	33	2.8e-13																			WDR72	15	53805938	54055075	1125	3.8e-17
H2BC18	1	149754245	149783965	18	2.1e-06																			IZUMO1	19	49244073	49250831	31	1.4e-06
ARGFX	3	121281269	121309469	116	7.2e-07																			ZNF875	19	37825580	37855357	77	7.9e-08
CKMT1B	15	43985084	43991420	9	3.7e-09																			TAFA3	1	113261619	113269857	21	4.2e-15
CKMT1A	15	43985084	43991420	9	3.7e-09																			SYPL2	1	110009100	110024764	49	1.8e-15
SERINC4	15	44086372	44092295	10	1.9e-06																			CYB561D1	1	110036658	110043063	9	1.5e-11
TEX22	14	105864920	105880196	12	1.2e-06																			ALKAL2	2	279561	289002	22	1.9e-07
CASTOR1	22	30681106	30685616	10	7e-09																			DJC5G	2	27498289	27505214	9	5.5e-09
TLCD2	17	1606084	1613662	24	1.6e-13																			FBXW12	3	48413709	48436190	44	8.3e-11
CRPPA	7	16127152	16460947	1611	3.7e-11																			XKR6	8	10753654	11058875	1177	1.3e-09
NEMP2	2	191371619	191399468	84	1.1e-06																			ILDR1	3	121706170	121741127	84	2e-12
C2CD4D	1	151810339	151813033	8	5.5e-07																			PPM1J	1	113252616	113257950	16	1.1e-16
RPS10-NUDT3	6	34254971	34393902	542	8.7e-10																			ZNF260	19	37001589	37019248	49	1.7e-10
SCNM1	1	151129105	151142773	36	3.1e-07																			CCDC158	4	77234192	77333285	202	5e-10
																								LRRC66	4	52859806	52886477	26	1.2e-06
																								UNCX	7	1272654	1276613	5	9.9e-12
																								CYP26C1	10	94820565	94829304	19	1.8e-08
																								DCDC1	11	31284171	31391357	160	1e-13
																								H1-7	12	48722763	48724062	8	1.4e-06
																								STAC2	17	37366789	37382040	36	3.1e-12
																								MYBPHL	1	109834987	109849663	44	3.3e-14
																								EVX2	2	176944835	176948690	8	3.3e-09
																								SKA2	17	57187308	57232800	66	8e-07
																								ZNF568	19	37407231	37488834	396	1.3e-13
																								C3orf62	3	49306030	49314864	12	1.8e-07
																								STIMATE	3	52870772	52931597	135	3.5e-08
																								CA13	8	86157716	86196302	74	9.4e-07
																								ZKSCAN4	6	28212404	28227030	42	1.1e-07
																								LINC02875	17	59489112	59490641	3	2.7e-10
																								C2orf78	2	74011316	74044274	8	3.8e-15
																								MUSTN1	3	52867131	52869235	7	1.1e-06
																								SFTA2	6	30899127	30899952	10	1.3e-07
																								OR4X1	11	48285413	48286330	4	4.2e-07
																								NUDT19	19	33157186	33204702	186	2e-13
																								ZNF793	19	37997323	38034239	69	2.8e-11
																								EEF1AKMT2	10	126434336	126480439	94	4.6e-14
																								PCNX3	11	65383686	65404910	37	2.4e-15
																								EML6	2	54952149	55199157	991	2.1e-08
																								DUOXA2	15	45406523	45410304	9	2.4e-11
																								CISD2	4	103749224	103813964	140	3.1e-13
																								C8orf58	8	22457114	22461663	9	1.3e-06
																								DEFB134	8	11851489	11853760	11	2.6e-06
																								LACTBL1	1	23279536	23299524	53	2.9e-10
																								INS-IGF2	11	2150342	2182439	96	1.1e-14
																								TEX46	1	23337327	23342343	9	2.6e-09
																								FAM47E	4	77135193	77204936	384	7.9e-11
																								C17orf107	17	4802948	4806227	8	1.6e-06
																								LRRC3C	17	38097727	38100987	9	2.4e-09
																								STIMATE-MUSTN1	3	52867131	52931597	147	3e-08
																								FAM47E-STBD1	4	77172853	77232283	282	4.2e-13
																								SPEGNB	2	220359098	220363004	7	1.1e-12

## Sheet: Table S3
Table S3. Pleiotropic loci across 12 chromosomes identified by GWAS-PW influencing exposure and outcome.
Exposure	Calcium																																				Phosphate
Outcome	chronic kidney disease									estimated glomerular filtration rates based on serum creatinine									blood urea nitrogen									urinary albumin-creatinine ratio									chronic kidney disease									estimated glomerular filtration rates based on serum creatinine
	chunk	NSNP	chr	st	sp	PPA_1	PPA_2	PPA_3	PPA_4	chunk	NSNP	chr	st	sp	PPA_1	PPA_2	PPA_3	PPA_4	chunk	NSNP	chr	st	sp	PPA_1	PPA_2	PPA_3	PPA_4	chunk	NSNP	chr	st	sp	PPA_1	PPA_2	PPA_3	PPA_4	chunk	NSNP	chr	st	sp	PPA_1	PPA_2	PPA_3	PPA_4	chunk	NSNP	chr	st
	13	3955	chr1	20469854	21736327	+	-	-	-	0	2158	chr1	753405	1892325	+	-	-	-	0	1882	chr1	731718	1892325	+	-	-	-	0	171	chr1	754192	1892325	+	-	-	-	13	3955	chr1	20469854	21736327	+	-	-	-	13	3862	chr1	20469854
	25	5331	chr1	41976017	43758278	+	-	-	-	13	3862	chr1	20469854	21736327	+	-	-	-	13	3600	chr1	20469854	21736327	+	-	-	-	10	1322	chr1	14893157	16851440	+	-	-	-	79	6857	chr1	158027412	159912899	+	-	-	-	32	6910	chr1	51713726
	78	5718	chr1	156336687	158027330	+	-	-	-	23	4162	chr1	38731847	40199854	+	-	-	-	15	1787	chr1	23086883	23919319	+	-	-	-	13	915	chr1	20470148	21736327	+	-	-	-	100	5167	chr1	197311971	199239599	+	-	-	-	79	6773	chr1	158027412
	88	4233	chr1	177433381	178944161	+	-	-	-	30	1759	chr1	48978188	49893541	+	-	-	-	23	3828	chr1	38731847	40199854	+	-	-	-	14	1103	chr1	21738020	23086096	+	-	-	-	186	6176	chr2	85140792	87541944	+	-	-	-	100	5031	chr1	197311514
	102	5393	chr1	200137649	201588940	+	-	-	-	32	6910	chr1	51713726	54224706	+	-	-	-	25	4903	chr1	41976017	43758278	+	-	-	-	15	422	chr1	23086883	23907702	+	-	-	-	267	8806	chr2	229370787	231841913	+	-	-	-	127	3711	chr1	240564117
	147	5849	chr2	24687299	26894589	+	-	-	-	41	5091	chr1	66939404	68477194	+	-	-	-	30	1701	chr1	48978188	49893541	+	-	-	-	23	902	chr1	38732247	40199854	+	-	-	-	294	6796	chr3	23806390	25461007	+	-	-	-	137	4645	chr2	6836359
	178	4268	chr2	69139564	70753882	+	-	-	-	54	5174	chr1	90066303	91885970	+	-	-	-	47	9047	chr1	76728135	79660928	+	-	-	-	25	1257	chr1	41976017	43757955	+	-	-	-	360	4578	chr3	135457520	137370190	+	-	-	-	138	5713	chr2	8423057
	280	7102	chr3	4431647	6082953	+	-	-	-	71	8746	chr1	115880675	118837888	+	-	-	-	54	4826	chr1	90066303	91885970	+	-	-	-	31	571	chr1	49908644	51709522	+	-	-	-	407	3155	chr4	7540096	8149114	+	-	-	-	186	6049	chr2	85140792
	315	5352	chr3	56434215	58157221	+	-	-	-	76	3686	chr1	153181362	154770139	+	-	-	-	68	4936	chr1	111741737	113271887	+	-	-	-	32	1210	chr1	51719315	54224072	+	-	-	-	531	4184	chr5	13464832	14756567	+	-	-	-	189	4445	chr2	95328623
	390	5509	chr3	185068255	186890189	+	-	-	-	78	5581	chr1	156336687	158027330	+	-	-	-	71	8339	chr1	115880675	118837888	+	-	-	-	41	1568	chr1	66939920	68477194	+	-	-	-	532	7124	chr5	14759221	16963585	+	-	-	-	226	1954	chr2	157560635
	420	4787	chr4	25609322	27343701	+	-	-	-	88	4097	chr1	177433381	178944161	+	-	-	-	76	3458	chr1	153181362	154770139	+	-	-	-	54	1224	chr1	90066415	91885970	+	-	-	-	545	7027	chr5	36434126	38802377	+	-	-	-	245	5478	chr2	189882065
	564	6316	chr5	73759326	75795407	+	-	-	-	99	2142	chr1	196176201	197311241	+	-	-	-	78	5209	chr1	156336687	158027330	+	-	-	-	68	1589	chr1	111742714	113268225	+	-	-	-	599	6040	chr5	129519147	132139647	+	-	-	-	249	2611	chr2	198078110
	565	6289	chr5	75800613	77623214	+	-	-	-	100	5031	chr1	197311514	199239599	+	-	-	-	88	3851	chr1	177434054	178944161	+	-	-	-	71	1910	chr1	115882503	118837888	+	-	-	-	604	7562	chr5	140645971	142980766	+	-	-	-	285	6730	chr3	11019665
	681	7425	chr6	73451906	75461902	+	-	-	-	111	8734	chr1	216243689	218705448	+	-	-	-	99	1921	chr1	196176201	197311241	+	-	-	-	74	650	chr1	149815536	151538412	+	-	-	-	644	7255	chr6	17386405	19207239	+	-	-	-	346	3544	chr3	112815699
	864	3762	chr8	21662306	22896124	+	-	-	-	138	5713	chr2	8423057	10297610	+	-	-	-	100	4755	chr1	197311514	199239599	+	-	-	-	76	925	chr1	153181362	154770139	+	-	-	-	681	7425	chr6	73451906	75461902	+	-	-	-	347	3858	chr3	113947863
	894	5613	chr8	72289731	73816441	+	-	-	-	149	1947	chr2	28599749	29216869	+	-	-	-	102	4903	chr1	200137649	201588940	+	-	-	-	78	1423	chr1	156336792	158027147	+	-	-	-	711	5199	chr6	120512130	121905065	+	-	-	-	391	6214	chr3	186890824
	934	4638	chr8	143045734	144236013	+	-	-	-	178	4137	chr2	69139564	70753882	+	-	-	-	111	8298	chr1	216243689	218705448	+	-	-	-	88	1086	chr1	177434054	178943576	+	-	-	-	717	5777	chr6	130935454	132765643	+	-	-	-	407	3094	chr4	7540096
	935	4305	chr8	144236881	146300622	+	-	-	-	189	4445	chr2	95328623	98994973	+	-	-	-	149	1850	chr2	28599749	29216869	+	-	-	-	99	531	chr1	196179646	197311228	+	-	-	-	728	7075	chr6	150253925	151912653	+	-	-	-	431	6958	chr4	40203022
	936	5010	chr9	108706	1078140	+	-	-	-	198	6465	chr2	110739329	113921639	+	-	-	-	155	7702	chr2	36122006	38132650	+	-	-	-	100	1232	chr1	197312162	199238445	+	-	-	-	729	4435	chr6	151912703	153093958	+	-	-	-	531	4071	chr5	13464832
	1017	6765	chr10	7171484	8774275	+	-	-	-	199	7514	chr2	113922276	116772246	+	-	-	-	160	7951	chr2	44313803	46482254	+	-	-	-	102	1456	chr1	200137649	201586129	+	-	-	-	766	9435	chr7	28360334	31137169	+	-	-	-	545	6886	chr5	36434126
	1025	9466	chr10	19716878	22772115	+	-	-	-	211	6443	chr2	133075301	135158382	+	-	-	-	168	5536	chr2	54685226	56202116	+	-	-	-	111	2711	chr1	216246044	218705087	+	-	-	-	770	5942	chr7	37555184	38966622	+	-	-	-	572	2950	chr5	87390784
	1143	6254	chr11	87430571	89208854	+	-	-	-	232	5513	chr2	165178853	167160029	+	-	-	-	172	5422	chr2	60292120	62428117	+	-	-	-	113	1755	chr1	219590766	221857359	+	-	-	-	802	5138	chr7	97099739	98715034	+	-	-	-	603	2957	chr5	139268265
	1269	6396	chr13	30483703	32301126	+	-	-	-	245	5478	chr2	189882065	191973189	+	-	-	-	178	3923	chr2	69139564	70753882	+	-	-	-	117	1645	chr1	226812231	229155711	+	-	-	-	894	5613	chr8	72289731	73816441	+	-	-	-	604	7447	chr5	140645971
	1319	5876	chr13	109815618	111231864	+	-	-	-	257	6390	chr2	212379518	214014072	+	-	-	-	198	6147	chr2	110739329	113921639	+	-	-	-	138	1557	chr2	8423057	10296486	+	-	-	-	940	1690	chr9	4495328	4884849	+	-	-	-	613	7224	chr5	156629144
	1324	5754	chr14	21589977	23018014	+	-	-	-	280	6981	chr3	4431647	6082953	+	-	-	-	201	8886	chr2	118367466	121303240	+	-	-	-	147	1211	chr2	24689512	26894589	+	-	-	-	1000	2710	chr9	129059714	130054967	+	-	-	-	644	7093	chr6	17386405
	1325	5255	chr14	23018665	24904602	+	-	-	-	285	6730	chr3	11019665	13070113	+	-	-	-	211	6122	chr2	133075301	135158382	+	-	-	-	149	553	chr2	28599765	29216869	+	-	-	-	1001	4437	chr9	130055510	132163254	+	-	-	-	665	5917	chr6	45406914
	1367	5603	chr14	89497782	91296066	+	-	-	-	343	7559	chr3	106983112	109521886	+	-	-	-	232	5158	chr2	165178853	167160029	+	-	-	-	155	2257	chr2	36122006	38132228	+	-	-	-	1015	6735	chr10	4573286	5983182	+	-	-	-	681	7207	chr6	73451906
	1398	5411	chr15	50008043	51677259	+	-	-	-	346	3544	chr3	112815699	113947571	+	-	-	-	245	5231	chr2	189882065	191973189	+	-	-	-	168	1496	chr2	54688680	56201626	+	-	-	-	1017	6765	chr10	7171484	8774275	+	-	-	-	720	2758	chr6	136224573
	1410	2488	chr15	69018679	70132706	+	-	-	-	350	6617	chr3	118530251	120523011	+	-	-	-	257	6079	chr2	212379518	214014072	+	-	-	-	172	1255	chr2	60293221	62425639	+	-	-	-	1018	5207	chr10	8774970	10249027	+	-	-	-	728	6956	chr6	150253864
	1473	7138	chr16	80297861	81772088	+	-	-	-	373	4129	chr3	156009925	157311596	+	-	-	-	269	5166	chr2	233550713	235150916	+	-	-	-	178	1113	chr2	69139564	70753882	+	-	-	-	1025	9466	chr10	19716878	22772115	+	-	-	-	729	4339	chr6	151912703
	1476	5890	chr16	83477532	84445871	+	-	-	-	415	5077	chr4	17383953	18841427	+	-	-	-	276	2185	chr2	242150091	242916600	+	-	-	-	189	1005	chr2	95328623	98994641	+	-	-	-	1041	5237	chr10	48994402	50840914	+	-	-	-	736	5338	chr6	162931203
	1488	5448	chr17	5741431	7316027	+	-	-	-	420	4683	chr4	25609322	27343701	+	-	-	-	280	6643	chr3	4431647	6082953	+	-	-	-	198	1650	chr2	110849222	113916912	+	-	-	-	1074	2986	chr10	102949821	104379588	+	-	-	-	750	2694	chr7	5854526
	1581	3674	chr19	3019660	4347573	+	-	-	-	431	6958	chr4	40203022	42211989	+	-	-	-	312	5268	chr3	51834238	54081158	+	-	-	-	199	1958	chr2	113922276	116770618	+	-	-	-	1080	3380	chr10	115328736	116419392	+	-	-	-	751	5158	chr7	6573917
	1640	3415	chr20	38436840	39610111	+	-	-	-	509	6794	chr4	170776510	172558547	+	-	-	-	315	4922	chr3	56434215	58156176	+	-	-	-	201	2389	chr2	118367817	121303240	+	-	-	-	1090	3334	chr10	130845594	131738544	+	-	-	-	766	9243	chr7	28360334
	106	5605	chr1	206196544	208410160	-	-	+	-	563	7500	chr5	71240988	73759199	+	-	-	-	343	7070	chr3	106983112	109521886	+	-	-	-	202	1449	chr2	121303783	123302338	+	-	-	-	1189	3164	chr12	11754846	12732360	+	-	-	-	770	5887	chr7	37555184
	148	3967	chr2	26894985	28597759	-	-	+	-	564	6233	chr5	73759326	75795407	+	-	-	-	346	3294	chr3	112815699	113947571	+	-	-	-	211	2053	chr2	133064709	135158382	+	-	-	-	1190	8268	chr12	12734602	15239535	+	-	-	-	802	5020	chr7	97099739
	168	6087	chr2	54685226	56202116	-	-	+	-	595	3967	chr5	122556905	123797793	+	-	-	-	350	6247	chr3	118530251	120523011	+	-	-	-	232	1581	chr2	165178853	167160029	+	-	-	-	1233	7886	chr12	92066155	94514408	+	-	-	-	894	5474	chr8	72289731
	256	7692	chr2	209941529	212379238	-	-	+	-	625	5960	chr5	173643487	175352446	+	-	-	-	373	3944	chr3	156009925	157311596	+	-	-	-	242	1500	chr2	182268826	184356242	+	-	-	-	1243	6670	chr12	106958748	109025432	+	-	-	-	940	1656	chr9	4495328
	450	6710	chr4	77130707	79093399	-	-	+	-	681	7207	chr6	73451906	75461902	+	-	-	-	390	5206	chr3	185068255	186890189	+	-	-	-	245	1263	chr2	189882065	191973034	+	-	-	-	1246	1865	chr12	113263518	113986418	+	-	-	-	970	6837	chr9	76974920
	655	9198	chr6	30798168	31570931	-	-	+	-	698	6199	chr6	100631103	102635841	+	-	-	-	415	4856	chr4	17383953	18841427	+	-	-	-	268	896	chr2	231845762	233549020	+	-	-	-	1368	6552	chr14	91296860	93132080	+	-	-	-	1000	2656	chr9	129059714
	656	6992	chr6	31571337	32682590	-	-	+	-	713	4792	chr6	123856181	125424132	+	-	-	-	420	4475	chr4	25609322	27343701	+	-	-	-	269	1731	chr2	233551530	235147966	+	-	-	-	1398	5411	chr15	50008043	51677259	+	-	-	-	1015	6676	chr10	4573286
	716	4468	chr6	129861031	130935143	-	-	+	-	720	2758	chr6	136224573	137613475	+	-	-	-	429	6549	chr4	37255211	38906951	+	-	-	-	276	218	chr2	242151585	242758179	+	-	-	-	1432	4112	chr16	4001196	5118214	+	-	-	-	1017	6630	chr10	7171484
	744	1772	chr7	972753	1353031	-	-	+	-	758	6953	chr7	15144710	16902018	+	-	-	-	449	7470	chr4	74592390	77130341	+	-	-	-	280	1752	chr3	4432033	6082552	+	-	-	-	1481	6145	chr16	87647506	89041111	+	-	-	-	1018	5097	chr10	8774970
	836	4021	chr7	150711505	152249045	-	-	+	-	798	3707	chr7	90662276	92492776	+	-	-	-	466	4960	chr4	103221459	105305275	+	-	-	-	285	1546	chr3	11020033	13070113	+	-	-	-	1483	4081	chr17	828	1171569	+	-	-	-	1025	9276	chr10	19717815
	1115	4613	chr11	30141357	32276847	-	-	+	-	808	6070	chr7	105683380	107780139	+	-	-	-	467	5803	chr4	105305419	107501140	+	-	-	-	312	1168	chr3	51874679	54077256	+	-	-	-	1509	6910	chr17	43056905	45875506	+	-	-	-	1041	5076	chr10	48994402
	1394	2086	chr15	42777190	44196621	-	-	+	-	12	7048	chr1	18663988	20469098	-	+	-	-	471	5547	chr4	113870583	115665875	+	-	-	-	315	1136	chr3	56434215	58156176	+	-	-	-	1521	8230	chr17	64800552	67858387	+	-	-	-	1073	6103	chr10	100668400
	1400	6056	chr15	53069747	54508497	-	-	+	-	180	6169	chr2	73174848	75630048	-	+	-	-	509	6433	chr4	170776510	172558600	+	-	-	-	340	1785	chr3	100592621	103080407	+	-	-	-	1526	3978	chr17	76263445	77298153	+	-	-	-	1074	2861	chr10	102949821
	1518	4134	chr17	59313911	61545486	-	-	+	-	27	4816	chr1	44969590	46898804	-	-	+	-	551	5622	chr5	52134622	53702734	+	-	-	-	343	2043	chr3	106983112	109521606	+	-	-	-	1581	3674	chr19	3019660	4347573	+	-	-	-	1080	3303	chr10	115328736
	1648	5242	chr20	52472549	54054720	-	-	+	-	74	3653	chr1	149772497	151538412	-	-	+	-	564	5759	chr5	73759326	75795407	+	-	-	-	346	800	chr3	112816192	113944307	+	-	-	-	1588	2468	chr19	13472019	14485761	+	-	-	-	1090	3274	chr10	130845594
	202	5998	chr2	121303783	123302901	-	-	-	+	148	3859	chr2	26894985	28597759	-	-	+	-	565	5804	chr5	75801039	77622868	+	-	-	-	351	916	chr3	120524038	121971802	+	-	-	-	1605	3335	chr19	40984993	42131442	+	-	-	-	1117	5497	chr11	33958739
	664	5817	chr6	43756169	45405506	-	-	-	+	256	7544	chr2	209941529	212379238	-	-	+	-	595	3722	chr5	122556905	123797793	+	-	-	-	352	1163	chr3	121976494	123516240	+	-	-	-	1640	3415	chr20	38436840	39610111	+	-	-	-	1190	8133	chr12	12734602
	734	6138	chr6	160580578	162169452	-	-	-	+	360	4449	chr3	135457520	137370190	-	-	+	-	599	5346	chr5	129519147	132139647	+	-	-	-	360	999	chr3	135457904	137370076	+	-	-	-	1645	7322	chr20	44839056	47199240	+	-	-	-	1233	7700	chr12	92066155
	865	6620	chr8	22897057	24674287	-	-	-	+	655	9095	chr6	30798168	31570931	-	-	+	-	600	7025	chr5	132140596	134777042	+	-	-	-	373	1077	chr3	156009925	157311299	+	-	-	-	362	4134	chr3	139954597	141338997	-	-	+	-	1243	6503	chr12	106958748
	965	4655	chr9	68170421	72512292	-	-	-	+	716	4405	chr6	129861191	130934771	-	-	+	-	625	5690	chr5	173643487	175352446	+	-	-	-	390	1211	chr3	185069658	186889062	+	-	-	-	546	5942	chr5	38802823	40287588	-	-	+	-	1246	1824	chr12	113263518
	1391	6093	chr15	38530777	40383779	-	-	-	+	744	1768	chr7	972753	1353031	-	-	+	-	657	5152	chr6	32682664	33236175	+	-	-	-	402	604	chr4	2846799	3792442	+	-	-	-	651	3772	chr6	26798640	28017250	-	-	+	-	1258	5980	chr12	130379565
	1395	5366	chr15	44198049	46618294	-	-	-	+	785	5664	chr7	63641194	65686929	-	-	+	-	658	7593	chr6	33236497	35454791	+	-	-	-	415	1099	chr4	17385551	18841427	+	-	-	-	654	8466	chr6	29737971	30797991	-	-	+	-	1270	4168	chr13	32301861
	1504	4462	chr17	34471064	36808785	-	-	-	+	786	10429	chr7	65689809	68233780	-	-	+	-	664	5362	chr6	43756169	45405134	+	-	-	-	420	1199	chr4	25614935	27342170	+	-	-	-	836	4021	chr7	150711505	152249045	-	-	+	-	1300	6549	chr13	80586038
										791	5258	chr7	76458564	78093207	-	-	+	-	681	6572	chr6	73451906	75461902	+	-	-	-	429	1637	chr4	37255211	38905194	+	-	-	-	899	2203	chr8	81956395	82693145	-	-	+	-	1325	5157	chr14	23018665
										10	6928	chr1	14891976	16865177	-	-	-	+	698	5860	chr6	100631103	102635841	+	-	-	-	431	1498	chr4	40203022	42211367	+	-	-	-	965	4655	chr9	68170421	72512292	-	-	+	-	1405	4920	chr15	59694505
										15	1908	chr1	23086883	23919319	-	-	-	+	707	4515	chr6	116131589	117672094	+	-	-	-	438	926	chr4	55430030	56547412	+	-	-	-	1245	5416	chr12	110336875	113261104	-	-	+	-	1432	3991	chr16	4001196
										68	5292	chr1	111741737	113272642	-	-	-	+	713	4500	chr6	123856181	125424132	+	-	-	-	449	1821	chr4	74592390	77130285	+	-	-	-	1447	4087	chr16	20151123	22443673	-	-	+	-	1483	4029	chr17	828
										102	5255	chr1	200137649	201588940	-	-	-	+	716	4208	chr6	129861191	130934771	+	-	-	-	465	1903	chr4	100682937	103220401	+	-	-	-	1505	4760	chr17	36809465	38877280	-	-	+	-	1500	4591	chr17	27334838
										113	7596	chr1	219590766	221857548	-	-	-	+	719	5486	chr6	134244243	136223236	+	-	-	-	466	1278	chr4	103224534	105304269	+	-	-	-	664	5817	chr6	43756169	45405506	-	-	-	+	1526	3924	chr17	76263906
										168	5888	chr2	54685226	56202116	-	-	-	+	720	2529	chr6	136224420	137613475	+	-	-	-	467	1408	chr4	105305873	107500264	+	-	-	-	1130	4437	chr11	63804569	65898177	-	-	-	+	1555	5446	chr18	44299616
										172	5774	chr2	60292000	62428117	-	-	-	+	734	5527	chr6	160581374	162169452	+	-	-	-	471	1381	chr4	113876522	115665320	+	-	-	-										1581	3706	chr19	3019660
										201	9453	chr2	118367466	121303240	-	-	-	+	758	6601	chr7	15144710	16902018	+	-	-	-	551	1599	chr5	52134622	53702093	+	-	-	-										1588	2422	chr19	13472019
										312	5558	chr3	51834238	54081158	-	-	-	+	785	5343	chr7	63641194	65686929	+	-	-	-	563	2201	chr5	71240988	73758061	+	-	-	-										1601	6769	chr19	34264354
										351	4592	chr3	120524038	121972635	-	-	-	+	786	9657	chr7	65689809	68233780	+	-	-	-	564	1565	chr5	73760788	75795407	+	-	-	-										1605	3289	chr19	40984993
										390	5461	chr3	185068255	186890189	-	-	-	+	798	3439	chr7	90662276	92492776	+	-	-	-	565	1615	chr5	75801337	77622868	+	-	-	-										1640	3352	chr20	38436840
										402	3251	chr4	2844097	3845104	-	-	-	+	820	5281	chr7	126869221	128778000	+	-	-	-	595	1229	chr5	122556905	123797013	+	-	-	-										1645	7178	chr20	44839203
										466	5480	chr4	103221459	105305275	-	-	-	+	831	4868	chr7	142657480	144968221	+	-	-	-	599	1374	chr5	129521126	132138324	+	-	-	-										10	6928	chr1	14891976
										471	5822	chr4	113870583	115665875	-	-	-	+	835	2720	chr7	149880001	150711263	+	-	-	-	600	1873	chr5	132142232	134776224	+	-	-	-										12	7048	chr1	18663988
										599	5861	chr5	129519147	132139647	-	-	-	+	853	2267	chr8	9154694	9640701	+	-	-	-	625	1785	chr5	173643487	175346697	+	-	-	-										102	5255	chr1	200137649
										600	7435	chr5	132140596	134777042	-	-	-	+	864	3505	chr8	21662306	22896124	+	-	-	-	626	591	chr5	175559839	177144214	+	-	-	-										180	6169	chr2	73174848
										626	3959	chr5	175476328	177226536	-	-	-	+	875	2883	chr8	37379389	38938628	+	-	-	-	650	1051	chr6	25684606	26761646	+	-	-	-										220	6878	chr2	147277162
										637	4119	chr6	6785491	7808676	-	-	-	+	889	4997	chr8	63349908	65232744	+	-	-	-	654	2105	chr6	29738454	30797991	+	-	-	-										239	3998	chr2	177363636
										650	3867	chr6	25684587	26762667	-	-	-	+	894	5185	chr8	72289731	73816441	+	-	-	-	655	1869	chr6	30798697	31568469	+	-	-	-										452	3477	chr4	80990854
										658	8111	chr6	33236497	35454791	-	-	-	+	908	7988	chr8	96534806	99399509	+	-	-	-	656	1324	chr6	31572481	32682429	+	-	-	-										543	5164	chr5	33500180
										664	5682	chr6	43756169	45405134	-	-	-	+	910	7842	chr8	101620958	104122872	+	-	-	-	657	1370	chr6	32682664	33235755	+	-	-	-										562	4026	chr5	67850860
										734	5900	chr6	160581374	162169452	-	-	-	+	912	7026	chr8	104988879	107410668	+	-	-	-	658	1533	chr6	33238404	35452346	+	-	-	-										662	5886	chr6	40345115
										820	5625	chr7	126869221	128778000	-	-	-	+	935	4046	chr8	144236881	146300622	+	-	-	-	664	1372	chr6	43757896	45405134	+	-	-	-										734	5900	chr6	160581374
																			936	4646	chr9	105794	1077862	+	-	-	-	681	1513	chr6	73451906	75461769	+	-	-	-										778	8451	chr7	49212278
																			940	1587	chr9	4495328	4884849	+	-	-	-	698	1582	chr6	100631103	102635841	+	-	-	-										791	5258	chr7	76458564
																			965	4317	chr9	68170421	72512292	+	-	-	-	707	1257	chr6	116131731	117671962	+	-	-	-										995	11211	chr9	117922331
																			970	6301	chr9	76974920	78900161	+	-	-	-	713	1470	chr6	123857313	125421576	+	-	-	-										1008	1612	chr9	138938978
																			972	5017	chr9	79471208	81078905	+	-	-	-	716	1259	chr6	129861392	130934528	+	-	-	-										1137	4035	chr11	76797209
																			983	6078	chr9	96671698	98921816	+	-	-	-	719	1465	chr6	134246605	136222807	+	-	-	-										1181	3552	chr12	2544786
																			1000	2480	chr9	129059714	130054967	+	-	-	-	720	765	chr6	136224420	137612508	+	-	-	-										1451	2607	chr16	27445755
																			1017	6326	chr10	7171484	8774275	+	-	-	-	732	740	chr6	156763643	158216859	+	-	-	-										1482	4461	chr16	89041165
																			1018	4828	chr10	8774970	10249027	+	-	-	-	734	1660	chr6	160581374	162169452	+	-	-	-										1504	4343	chr17	34471064
																			1025	8664	chr10	19718264	22772115	+	-	-	-	758	1966	chr7	15144710	16899376	+	-	-	-										1656	4915	chr21	15951414
																			1041	4837	chr10	48994402	50840914	+	-	-	-	785	878	chr7	63641275	65686444	+	-	-	-										25	5145	chr1	41976017
																			1042	5689	chr10	50841704	53615279	+	-	-	-	786	1790	chr7	65691246	68233780	+	-	-	-										105	4240	chr1	204681068
																			1051	7591	chr10	63341695	65793870	+	-	-	-	791	1362	chr7	76469826	78092725	+	-	-	-										218	4118	chr2	144519759
																			1069	2093	chr10	95396491	96220615	+	-	-	-	798	881	chr7	90662797	92489813	+	-	-	-										360	4449	chr3	135457520
																			1071	6583	chr10	97822433	100241204	+	-	-	-	808	1681	chr7	105684875	107778011	+	-	-	-										390	5461	chr3	185068255
																			1080	3148	chr10	115328736	116419392	+	-	-	-	820	1283	chr7	126869992	128773967	+	-	-	-										466	5480	chr4	103221459
																			1096	7912	chr11	1213665	3665358	+	-	-	-	831	1334	chr7	142657775	144965537	+	-	-	-										546	5801	chr5	38802823
																			1105	5860	chr11	13373284	15742281	+	-	-	-	835	653	chr7	149862146	150709571	+	-	-	-										637	4119	chr6	6785491
																			1134	4046	chr11	70926292	72285444	+	-	-	-	836	861	chr7	150714812	152248829	+	-	-	-										651	3683	chr6	26798640
																			1143	5813	chr11	87430571	89208854	+	-	-	-	852	1463	chr8	8089277	9154537	+	-	-	-										653	4335	chr6	28917832
																			1153	9439	chr11	101331132	103958766	+	-	-	-	853	591	chr8	9154694	9640400	+	-	-	-										654	8339	chr6	29737971
																			1164	4875	chr11	116383348	117746741	+	-	-	-	864	837	chr8	21662306	22893034	+	-	-	-										655	9095	chr6	30798168
																			1168	3517	chr11	121176185	122591728	+	-	-	-	865	1545	chr8	22900701	24673959	+	-	-	-										669	3750	chr6	52210827
																			1182	2316	chr12	3678942	4417127	+	-	-	-	875	654	chr8	37381976	38938365	+	-	-	-										759	8439	chr7	16902635
																			1183	2747	chr12	4418784	5321082	+	-	-	-	889	1527	chr8	63349908	65229114	+	-	-	-										785	5664	chr7	63641194
																			1190	7718	chr12	12734261	15239535	+	-	-	-	894	1814	chr8	72289731	73815971	+	-	-	-										786	10429	chr7	65689809
																			1208	4569	chr12	47715134	49001224	+	-	-	-	908	2426	chr8	96534806	99398035	+	-	-	-										836	3948	chr7	150712966
																			1209	5763	chr12	49001866	51775820	+	-	-	-	910	2266	chr8	101622111	104122872	+	-	-	-										854	4151	chr8	9640843
																			1211	4303	chr12	53039757	54778212	+	-	-	-	912	2193	chr8	104989196	107410067	+	-	-	-										856	8471	chr8	11279221
																			1232	5957	chr12	89682122	92065305	+	-	-	-	934	808	chr8	143046546	144235413	+	-	-	-										924	7735	chr8	126413669
																			1245	4885	chr12	110336875	113261104	+	-	-	-	935	705	chr8	144236881	146300622	+	-	-	-										965	4584	chr9	68170421
																			1253	7360	chr12	122008363	124976982	+	-	-	-	936	1372	chr9	120676	1077862	+	-	-	-										1003	2881	chr9	133223217
																			1261	4904	chr13	19198348	20686272	+	-	-	-	965	1268	chr9	68167130	72512292	+	-	-	-										1098	7855	chr11	4747352
																			1276	5738	chr13	41069263	43100395	+	-	-	-	970	2008	chr9	76974920	78900161	+	-	-	-										1209	6118	chr12	49001866
																			1319	5607	chr13	109815618	111231864	+	-	-	-	972	1333	chr9	79471562	81078138	+	-	-	-										1245	5164	chr12	110336875
																			1324	5366	chr14	21590138	23018014	+	-	-	-	983	1502	chr9	96671698	98921816	+	-	-	-										1252	6601	chr12	119754763
																			1325	4845	chr14	23018665	24904602	+	-	-	-	993	1413	chr9	115694415	117019167	+	-	-	-										1447	4045	chr16	20151123
																			1349	5514	chr14	59448622	61680201	+	-	-	-	1000	707	chr9	129059870	130054946	+	-	-	-										1467	6786	chr16	72935201
																			1351	3664	chr14	63790015	65218457	+	-	-	-	1017	1948	chr10	7174100	8773922	+	-	-	-										1485	5747	chr17	1929074
																			1367	5307	chr14	89497782	91296066	+	-	-	-	1018	1453	chr10	8775730	10249027	+	-	-	-										1505	4667	chr17	36809465
																			1368	6145	chr14	91296860	93132080	+	-	-	-	1025	2483	chr10	19717815	22717779	+	-	-	-										1515	4705	chr17	53599731
																			1377	2131	chr14	105001953	106048197	+	-	-	-	1041	1520	chr10	49363009	50840736	+	-	-	-										1648	5161	chr20	52472549
																			1386	2115	chr15	31591821	32439006	+	-	-	-	1042	1748	chr10	50841704	53615279	+	-	-	-										1670	4901	chr21	36524373
																			1393	4107	chr15	41177514	42775660	+	-	-	-	1051	2092	chr10	63341695	65791943	+	-	-	-										1693	4490	chr22	37570269
																			1394	1854	chr15	42777190	44196621	+	-	-	-	1060	1168	chr10	80877090	82411802	+	-	-	-										17	3595	chr1	25516866
																			1395	4869	chr15	44198049	46618294	+	-	-	-	1068	1400	chr10	93338600	95395364	+	-	-	-										27	4816	chr1	44969590
																			1397	4095	chr15	48136142	50007725	+	-	-	-	1069	633	chr10	95397754	96218138	+	-	-	-										351	4592	chr3	120524038
																			1398	4975	chr15	50008043	51677259	+	-	-	-	1071	1844	chr10	97824968	100240681	+	-	-	-										402	3251	chr4	2844097
																			1405	4705	chr15	59694505	61265371	+	-	-	-	1080	1072	chr10	115328860	116420696	+	-	-	-										600	7435	chr5	132140596
																			1408	5468	chr15	65104668	67094138	+	-	-	-	1093	68	chr10	134337140	134492083	+	-	-	-										626	3959	chr5	175476328
																			1410	2332	chr15	69018679	70132706	+	-	-	-	1096	1776	chr11	1241005	3663201	+	-	-	-										650	3867	chr6	25684587
																			1424	5404	chr15	96141867	98030376	+	-	-	-	1105	1966	chr11	13373764	15741673	+	-	-	-										658	8111	chr6	33236497
																			1444	3215	chr16	16154423	17644516	+	-	-	-	1123	1280	chr11	47008379	49863812	+	-	-	-										664	5682	chr6	43756169
																			1454	3312	chr16	46469482	49007916	+	-	-	-	1130	889	chr11	63806993	65894424	+	-	-	-										717	5646	chr6	130935454
																			1466	4093	chr16	71062120	72934443	+	-	-	-	1132	1010	chr11	68014416	69513338	+	-	-	-										1075	6093	chr10	104380686
																			1467	6481	chr16	72935201	74969691	+	-	-	-	1134	726	chr11	70926665	72284569	+	-	-	-										1130	4282	chr11	63804569
																			1473	6797	chr16	80297861	81772088	+	-	-	-	1143	1394	chr11	87431647	89208854	+	-	-	-										1165	4018	chr11	117747110
																			1476	5615	chr16	83477532	84445871	+	-	-	-	1153	2886	chr11	101333760	103957628	+	-	-	-										1189	3098	chr12	11754846
																			1481	5799	chr16	87647506	89041111	+	-	-	-	1164	1176	chr11	116384511	117745049	+	-	-	-										1281	6584	chr13	49384046
																			1482	4161	chr16	89041165	90171343	+	-	-	-	1165	957	chr11	117748452	119215165	+	-	-	-										1368	6478	chr14	91296860
																			1484	2400	chr17	1172399	1927630	+	-	-	-	1168	1096	chr11	121178302	122591233	+	-	-	-										1413	6044	chr15	73628714
																			1485	5266	chr17	1929074	3700251	+	-	-	-	1171	1595	chr11	124497410	126310299	+	-	-	-										1455	8659	chr16	49008253
																			1487	3502	chr17	4696345	5740503	+	-	-	-	1172	1218	chr11	126315024	127316324	+	-	-	-										1466	4405	chr16	71062120
																			1489	2867	chr17	7317490	8305641	+	-	-	-	1174	1723	chr11	128189101	130338163	+	-	-	-										1472	5597	chr16	79135258
																			1508	2856	chr17	41772638	43056688	+	-	-	-	1182	744	chr12	3678251	4417127	+	-	-	-										1497	5135	chr17	16412352
																			1511	6279	chr17	47517749	49898719	+	-	-	-	1183	1037	chr12	4418784	5320806	+	-	-	-										1517	1882	chr17	57487538
																			1515	4461	chr17	53599731	55357434	+	-	-	-	1189	864	chr12	11754846	12732360	+	-	-	-										1518	4061	chr17	59313911
																			1518	3853	chr17	59313911	61545486	+	-	-	-	1209	1184	chr12	49001881	51775820	+	-	-	-										1603	7192	chr19	37527033
																			1524	4235	chr17	72672203	74375174	+	-	-	-	1211	1144	chr12	53040259	54774379	+	-	-	-										1641	2594	chr20	39610856
																			1563	4368	chr18	59020751	60277682	+	-	-	-	1214	994	chr12	57558505	59307446	+	-	-	-
																			1580	3029	chr19	2099614	3017315	+	-	-	-	1232	1808	chr12	89686567	92065034	+	-	-	-
																			1581	3446	chr19	3019660	4347573	+	-	-	-	1245	816	chr12	110341317	113260896	+	-	-	-
																			1592	3557	chr19	18410369	19876747	+	-	-	-	1253	1304	chr12	122032660	124975312	+	-	-	-
																			1598	3262	chr19	29791987	30726401	+	-	-	-	1261	871	chr13	19053094	20686272	+	-	-	-
																			1601	6445	chr19	34264354	36468278	+	-	-	-	1269	1727	chr13	30484862	32301038	+	-	-	-
																			1607	2531	chr19	43864218	44743954	+	-	-	-	1276	1506	chr13	41069263	43099648	+	-	-	-
																			1611	6243	chr19	49282803	51531961	+	-	-	-	1319	1485	chr13	109816688	111231833	+	-	-	-
																			1612	5326	chr19	51533417	52984132	+	-	-	-	1324	1701	chr14	21590138	23017565	+	-	-	-
																			1621	5169	chr20	5478037	7083989	+	-	-	-	1325	1296	chr14	23018665	24904602	+	-	-	-
																			1637	3660	chr20	32813689	34959903	+	-	-	-	1342	798	chr14	50508237	51492961	+	-	-	-
																			1640	3188	chr20	38437069	39610111	+	-	-	-	1349	1613	chr14	59448622	61678259	+	-	-	-
																			1641	2466	chr20	39610856	40585492	+	-	-	-	1351	800	chr14	63790366	65218457	+	-	-	-
																			1685	5261	chr22	24984215	26791449	+	-	-	-	1367	1509	chr14	89499078	91295625	+	-	-	-
																			1688	4691	chr22	29652158	31439650	+	-	-	-	1368	1492	chr14	91297788	93129982	+	-	-	-
																			1695	4198	chr22	40545828	42690311	+	-	-	-	1370	1764	chr14	94325812	95750282	+	-	-	-
																			77	2554	chr1	154770403	156335927	-	-	+	-	1377	335	chr14	105002781	106273532	+	-	-	-
																			148	3628	chr2	26894985	28597759	-	-	+	-	1386	555	chr15	31594828	32425001	+	-	-	-
																			256	7044	chr2	209941529	212379238	-	-	+	-	1394	452	chr15	42785137	44195224	+	-	-	-
																			360	4088	chr3	135457520	137370190	-	-	+	-	1395	1123	chr15	44199309	46618157	+	-	-	-
																			626	3746	chr5	175476328	177226611	-	-	+	-	1397	1125	chr15	48137498	50007725	+	-	-	-
																			656	6580	chr6	31571971	32682590	-	-	+	-	1398	1301	chr15	50008043	51677259	+	-	-	-
																			744	1618	chr7	972753	1353031	-	-	+	-	1405	1467	chr15	59694505	61265086	+	-	-	-
																			836	3752	chr7	150712966	152249045	-	-	+	-	1408	1238	chr15	65104826	67093655	+	-	-	-
																			1005	6128	chr9	135298917	137031909	-	-	+	-	1410	583	chr15	69018785	70130696	+	-	-	-
																			1115	4237	chr11	30141357	32276847	-	-	+	-	1414	1236	chr15	76399519	78513656	+	-	-	-
																			1189	2932	chr12	11754846	12732360	-	-	+	-	1424	1576	chr15	96141867	98030376	+	-	-	-
																			1281	6187	chr13	49384046	51590433	-	-	+	-	1457	2464	chr16	53385733	55903309	+	-	-	-
																			1447	3820	chr16	20151123	22443623	-	-	+	-	1466	950	chr16	71066078	72934443	+	-	-	-
																			1648	4908	chr20	52472549	54054720	-	-	+	-	1467	1524	chr16	72935201	74968008	+	-	-	-
																			1670	4690	chr21	36524373	37870289	-	-	+	-	1473	1732	chr16	80300275	81772095	+	-	-	-
																			31	2835	chr1	49895524	51713423	-	-	-	+	1476	1682	chr16	83479416	84444994	+	-	-	-
																			32	6491	chr1	51713726	54224706	-	-	-	+	1481	769	chr16	87647436	89034228	+	-	-	-
																			41	4805	chr1	66939404	68477194	-	-	-	+	1482	640	chr16	89042861	90163588	+	-	-	-
																			117	7222	chr1	226810860	229156063	-	-	-	+	1484	465	chr17	1177002	1923056	+	-	-	-
																			402	3039	chr4	2844097	3844745	-	-	-	+	1485	1265	chr17	1930360	3701588	+	-	-	-
																			563	7177	chr5	71240988	73759199	-	-	-	+	1487	862	chr17	4699552	5739151	+	-	-	-
																			865	6036	chr8	22897057	24674287	-	-	-	+	1488	1234	chr17	5742794	7310822	+	-	-	-
																			1068	5954	chr10	93336563	95395364	-	-	-	+	1497	1119	chr17	16413609	18855807	+	-	-	-
																			1132	4186	chr11	68006171	69516025	-	-	-	+	1504	962	chr17	34815551	36807578	+	-	-	-
																			1457	8019	chr16	53383142	55903640	-	-	-	+	1505	808	chr17	36813346	38877280	+	-	-	-
																			1504	4124	chr17	34471064	36808785	-	-	-	+	1508	638	chr17	41772813	43055718	+	-	-	-
																			1509	6524	chr17	43056905	45875506	-	-	-	+	1509	1567	chr17	43057585	45874072	+	-	-	-
																			1521	7689	chr17	64800552	67858387	-	-	-	+	1511	1524	chr17	47518644	49894599	+	-	-	-
																												1515	1352	chr17	53599731	55357434	+	-	-	-
																												1518	922	chr17	59314026	61543861	+	-	-	-
																												1521	1969	chr17	64802544	67857630	+	-	-	-
																												1524	777	chr17	72677100	74374619	+	-	-	-
																												1563	1368	chr18	59022099	60277514	+	-	-	-
																												1580	453	chr19	2099820	3014273	+	-	-	-
																												1581	603	chr19	3020691	4347169	+	-	-	-
																												1592	591	chr19	18411802	19876112	+	-	-	-
																												1598	793	chr19	29793077	30726034	+	-	-	-
																												1601	1294	chr19	34265878	36467732	+	-	-	-
																												1607	578	chr19	43866823	44743808	+	-	-	-
																												1611	1181	chr19	49284011	51530693	+	-	-	-
																												1612	1292	chr19	51535130	52975581	+	-	-	-
																												1621	1705	chr20	5478037	7072555	+	-	-	-
																												1637	909	chr20	32819871	34959903	+	-	-	-
																												1640	1080	chr20	38437069	39602711	+	-	-	-
																												1641	633	chr20	39611802	40585492	+	-	-	-
																												1648	1529	chr20	52473679	54054720	+	-	-	-
																												1654	446	chr20	62191321	62915231	+	-	-	-
																												1669	1138	chr21	35226082	36522993	+	-	-	-
																												1685	1463	chr22	24986473	26790885	+	-	-	-
																												1688	1158	chr22	29652158	31439650	+	-	-	-
																												1695	1006	chr22	40546633	42690311	+	-	-	-
																												1696	853	chr22	42691238	43713253	+	-	-	-
																												1023	1806	chr10	16553355	18536727	-	+	-	-
																												77	530	chr1	154771916	156335111	-	-	+	-
[truncated: 59 more columns]

## Sheet: Table S4
Table 4. Some variants associated with known risk factors were excluded from Univariable Mendelian randomization analysis.
	Exposure
	Calcium	Phosphate	25‑hydroxyvitamin D
SNP	rs13107325	rs17036160	rs7528419
	rs73632745	rs9388490	rs1532085
	rs34042070	rs4709746	rs1800588
	rs73001065	rs10896012	rs11076175
	rs4841132	rs9574586	rs4121823
	rs1260326	rs653178	rs6547409
	rs3822858	rs11021221	rs1047891
	rs13389219	rs73632745	rs13284054
	rs9895661		rs964184
	rs1801282		rs1260326
	rs255755		rs532436
	rs9419741		rs62007299
			rs10454087
			rs8107974
			rs429358
			rs4418728
			rs2131925
			rs6834488
			rs13011615
			rs512083

## Sheet: Table S5
Table S5. Pleiotropic SNPs identified by pleiotropy analyses at gene and LD-independent loci levels in Univariable Mendelian randomization analysis.
Exposure	Calcium				Phosphate				25‑hydroxyvitamin D
Outcome	CKD	eGFRcrea	BUN	UACR	CKD	eGFRcrea	BUN	UACR	CKD	eGFRcrea	BUN	UACR
SNP	rs883951		rs2762938		rs72716022	rs11801716					rs8123293
						rs4855880

## Sheet: Table S6
Table S6. Outliers detected by IVW radical in Univariable Mendelian randomization alysis.
Exposure	Calcium												Phosphate												25‑hydroxyvitamin D
Outcome	chronic kidney disease			estimated glomerular filtration rates based on serum creatinine			blood urea nitrogen			uriry albumin-creatinine ratio			chronic kidney disease			estimated glomerular filtration rates based on serum creatinine			blood urea nitrogen			uriry albumin-creatinine ratio			chronic kidney disease			estimated glomerular filtration rates based on serum creatinine			blood urea nitrogen			uriry albumin-creatinine ratio
outliers	SNP	Q_statistic	p.value	SNP	Q_statistic	p.value	SNP	Q_statistic	p.value	SNP	Q_statistic	p.value	SNP	Q_statistic	p.value	SNP	Q_statistic	p.value	SNP	Q_statistic	p.value	SNP	Q_statistic	p.value	SNP	Q_statistic	p.value	SNP	Q_statistic	p.value	SNP	Q_statistic	p.value	SNP	Q_statistic	p.value
	rs10917386	7.5	0.006	rs10108887	4.1	0.04	rs10108887	7.7	0.006	rs10958700	4.9	0.03	rs10013062	6.7	0.009	rs10051765	205.1	1.6e-46	rs10013062	6.6	0.01	rs2993263	5.4	0.02	rs10085881	5.3	0.02	rs10822145	13.3	0.0003	rs10822145	6.1	0.01	rs2074735	3.9	0.05
	rs11616030	5.3	0.02	rs10917386	16	6.4e-05	rs10754439	3.9	0.05	rs17164683	4.7	0.03	rs10051765	46.7	8.1e-12	rs11078597	12.5	0.0004	rs10051765	63.1	1.9e-15	rs4706554	4.5	0.03	rs111978466	13.9	0.0002	rs10908469	4.5	0.03	rs10908469	15	0.0001	rs3814995	6	0.01
	rs13108218	4.9	0.03	rs11078597	7.1	0.008	rs11616030	25.2	5.1e-07	rs6909201	8	0.005	rs209961	4.4	0.04	rs111723017	5.4	0.02	rs10279171	9.2	0.002	rs4938642	4.9	0.03	rs116970203	4.2	0.04	rs12123821	5.1	0.02	rs111978466	8.3	0.004	rs7717046	4.6	0.03
	rs147233090	12	0.0005	rs11616030	43.5	4.2e-11	rs12132412	14	0.0002	rs7592216	5	0.03	rs2120222	7.7	0.006	rs12902894	6.7	0.01	rs10282449	7.9	0.005	rs5762520	6.2	0.01	rs2171427	5.9	0.01	rs1352846	4.2	0.04	rs182050989	9.3	0.002	rs9442235	3.9	0.05
	rs17884869	4.4	0.04	rs11743466	4.4	0.04	rs12135382	5.1	0.02				rs273587	10.1	0.001	rs12985272	4.7	0.03	rs10900829	4.6	0.03	rs7705189	6.4	0.01	rs36037728	4.2	0.04	rs142004400	14.9	0.0001	rs2229742	4.7	0.03
	rs1858800	4.9	0.03	rs12132412	11	0.0009	rs12793731	4.3	0.04				rs2941483	6.3	0.01	rs13273161	19.2	1.2e-05	rs111723017	5.5	0.02	rs9333289	19.6	9.7e-06	rs3814995	4.4	0.04	rs143069752	4.5	0.03	rs2248551	14.6	0.0001
	rs3129959	19.4	1.1e-05	rs12583851	4.3	0.04	rs1374161	7.4	0.006				rs2955382	7.9	0.005	rs145978363	6.7	0.009	rs11684211	4.2	0.04				rs41301394	8.2	0.004	rs182050989	15.1	0.0001	rs2642439	8	0.005
	rs34395935	9.6	0.002	rs12933858	6	0.01	rs1500187	8.5	0.003				rs4410790	12.7	0.0004	rs1483842	9.6	0.002	rs12132412	4.9	0.03				rs62115743	7.8	0.005	rs2248551	17.7	2.5e-05	rs2952289	4.1	0.04
	rs4790310	4.1	0.04	rs13108218	15.5	8.4e-05	rs2249825	7.6	0.006				rs4795607	8.2	0.004	rs1570603	8	0.005	rs12902894	4	0.05				rs6671730	8	0.005	rs2642439	5.3	0.02	rs41301394	9.7	0.002
	rs4976647	39.9	2.7e-10	rs138789759	4.2	0.04	rs28929474	12.5	0.0004				rs4820324	8.1	0.004	rs17265513	11	0.0009	rs1432679	11.2	0.0008				rs7128011	5	0.03	rs2756119	9.8	0.002	rs5771043	4.1	0.04
	rs55772024	10	0.002	rs17164683	4.5	0.03	rs2971855	4.2	0.04				rs58117425	12.6	0.0004	rs209961	53.3	2.8e-13	rs1570603	10.4	0.001				rs78649910	5.5	0.02	rs2952289	20.2	7.1e-06	rs6003465	4.5	0.03
	rs6127099	15.3	9e-05	rs17774672	3.9	0.05	rs3129959	22.2	2.5e-06				rs61909254	8.1	0.005	rs2120222	91.8	9.5e-22	rs17265513	5.2	0.02				rs80204526	10.4	0.001	rs34284484	4.5	0.03	rs62318873	8.4	0.004
	rs62134679	14.3	0.0002	rs1858800	31.6	1.9e-08	rs35751693	5.9	0.02				rs6780593	11.4	0.0007	rs28542318	18.4	1.8e-05	rs209961	16.5	4.9e-05				rs804281	3.9	0.05	rs34993776	6.6	0.01	rs6438900	3.9	0.05
	rs722298	8	0.005	rs2249825	7.7	0.005	rs36104352	5.3	0.02				rs7033278	29.7	5.1e-08	rs2941483	25.7	3.9e-07	rs2120222	8.9	0.003				rs8121940	11.1	0.0009	rs3814995	14	0.0002	rs6671730	7.6	0.006
	rs73186030	9.7	0.002	rs2343592	8.4	0.004	rs41393948	5.5	0.02				rs73186030	7.2	0.007	rs2955382	19.6	9.8e-06	rs273587	11.7	0.0006				rs9861009	11.2	0.0008	rs41301394	30.6	3.1e-08	rs6724965	10.2	0.001
	rs73186098	5.3	0.02	rs2762938	15.7	7.4e-05	rs6127099	23.1	1.5e-06				rs7625643	12.6	0.0004	rs2959652	4.2	0.04	rs34933034	5.8	0.02							rs57459725	21.9	2.9e-06	rs700065	4.3	0.04
	rs73222243	6.6	0.01	rs3129959	32.6	1.1e-08	rs62472728	13.2	0.0003				rs8072297	14.7	0.0001	rs2970818	9.3	0.002	rs4077450	7.4	0.006							rs575976	11.7	0.0006	rs71297391	4.9	0.03
	rs7786368	8	0.005	rs34290411	5	0.03	rs66920316	8.2	0.004							rs3813498	32.6	1.2e-08	rs4410790	17.3	3.1e-05							rs58387006	4.9	0.03	rs73413596	6.9	0.009
	rs838717	4.5	0.03	rs34395935	20.2	6.8e-06	rs6909201	4	0.05							rs4077450	27.5	1.6e-07	rs4795607	3.9	0.05							rs62012775	4.6	0.03	rs78649910	6.4	0.01
	rs9399697	4.5	0.03	rs34614231	7.1	0.008	rs73186030	13.4	0.0003							rs4410790	44.6	2.4e-11	rs56078331	3.9	0.05							rs6438900	8.9	0.003	rs804281	5.7	0.02
	rs945890	9.8	0.002	rs35751693	4.8	0.03	rs7533348	10.8	0.001							rs453639	5.8	0.02	rs56738967	9.5	0.002							rs6671730	15.2	9.8e-05	rs8063565	6.6	0.01
	rs9530	5.2	0.02	rs3931841	5.1	0.02	rs7592216	5.2	0.02							rs4690098	12.6	0.0004	rs58117425	6.9	0.008							rs700065	5.3	0.02	rs8121940	20.4	6.3e-06
				rs41278174	5.8	0.02	rs775249	4.7	0.03							rs4795607	10.6	0.001	rs6650130	4	0.05							rs71297391	6.1	0.01
				rs4239142	4.8	0.03	rs77542162	5.2	0.02							rs4820324	40.1	2.5e-10	rs6780593	5.5	0.02							rs80204526	6.9	0.009
				rs424062	5.8	0.02	rs7786368	12.3	0.0005							rs4938642	9.9	0.002	rs7033278	6.3	0.01							rs804281	14.6	0.0001
				rs4758621	12.2	0.0005	rs80350997	4	0.05							rs56078331	6	0.01	rs72716022	6.1	0.01							rs8121940	101.4	7.5e-24
				rs4790310	26	3.5e-07	rs835664	9.9	0.002							rs56738967	26.9	2.1e-07	rs73186030	6.8	0.009							rs8123293	10.2	0.001
				rs4938642	7.6	0.006	rs838717	4	0.05							rs58117425	23.8	1.1e-06	rs77149268	6.2	0.01							rs9490317	5	0.03
				rs55772024	8.2	0.004										rs61870274	6.2	0.01	rs79472736	7.8	0.005
				rs567743	8.7	0.003										rs62289280	5.3	0.02
				rs5751350	14.7	0.0001										rs6650130	4.6	0.03
				rs58579887	11.8	0.0006										rs6780593	22.7	1.9e-06
				rs6127099	171.2	4.1e-39										rs6911602	10.3	0.001
				rs62134679	15	0.0001										rs7017252	6.1	0.01
				rs62211622	25.4	4.7e-07										rs72660359	4.5	0.03
				rs62309863	6.1	0.01										rs72716022	22.4	2.3e-06
				rs648514	8.7	0.003										rs73186030	5.1	0.02
				rs6741561	7	0.008										rs7625643	6.8	0.009
				rs7221118	4.1	0.04										rs7705189	30	4.3e-08
				rs73222243	25.3	5e-07										rs78030362	15.1	0.0001
				rs7370877	4.3	0.04										rs8072297	84.5	3.8e-20
				rs7533348	7.6	0.006										rs838717	12.8	0.0003
				rs7592216	6.8	0.009										rs878919	5.1	0.02
				rs775249	16.7	4.3e-05
				rs777588	4.5	0.03
				rs778368	8.9	0.003
				rs80350997	41.6	1.1e-10
				rs8041057	6.7	0.009
				rs835664	6.2	0.01
				rs838717	13.8	0.0002
				rs883951	11.4	0.0007
				rs9399697	4.4	0.04
				rs945890	22.3	2.4e-06
				rs9530	27.6	1.5e-07

## Sheet: Table S7
Table S7. Characteristics for initially selected SNPs relating to the Mendelian randomization analysis of the calcium−CKD relationship.
SNP	effect_allele.exposure	other_allele.exposure	beta.exposure	beta.outcome	eaf.exposure	eaf.outcome	se.exposure	se.outcome	pval.exposure	pval.outcome	F-value
rs10108887	A	G	0.01	-0.005	0.39	0.37	0.003	0.01	1.6e-08	0.61	32
rs1036332	C	A	0.02	0.005	0.74	0.73	0.003	0.01	7.7e-15	0.64	60.4
rs1061134	A	G	-0.02	-0.02	0.09	0.1	0.004	0.02	1.1e-08	0.25	32.6
rs10754439	T	G	0.01	0.01	0.42	0.43	0.003	0.009	9e-09	0.11	33.1
rs10819178	G	T	0.03	-0.0006	0.64	0.64	0.003	0.01	1e-35	0.95	155.6
rs10858935	A	G	-0.02	0.008	0.69	0.67	0.003	0.01	6e-13	0.45	51.8
rs10917386	T	C	0.02	0.03	0.69	0.69	0.003	0.01	6.1e-14	0.005	56.4
rs10958700	G	T	0.02	0.004	0.25	0.25	0.003	0.01	3.2e-12	0.74	48.6
rs11078597	C	T	0.05	0.004	0.19	0.2	0.003	0.01	6.1e-58	0.75	257.6
rs11085015	G	T	-0.02	0.006	0.8	0.8	0.003	0.02	2.1e-08	0.71	31.4
rs112174050	T	C	0.1	0.06	0.03	0.03	0.008	0.03	1.6e-37	0.07	163.9
rs112371897	T	C	0.07	-0.02	0.09	0.09	0.004	0.02	1.1e-59	0.21	265.6
rs114949263	C	T	0.03	-0.03	0.11	0.11	0.004	0.02	7.9e-18	0.09	74
rs11588907	T	C	-0.02	-0.0005	0.34	0.36	0.003	0.009	1.2e-09	0.96	37
rs11616030	C	A	-0.03	-0.04	0.09	0.09	0.004	0.02	2.3e-12	0.02	49.2
rs11621792	T	C	0.02	-0.009	0.45	0.45	0.003	0.01	2.5e-10	0.37	40
rs11629876	T	C	-0.02	-0.005	0.33	0.33	0.003	0.01	6.6e-12	0.65	47.2
rs11671393	C	G	-0.04	-0.005	0.04	0.03	0.006	0.04	3.8e-12	0.89	48.2
rs116769926	A	C	0.07	-0.004	0.02	0.02	0.008	0.04	6.6e-19	0.92	78.9
rs117179023	T	C	-0.07	0.009	0.01	0.03	0.01	0.03	5.6e-09	0.8	34
rs117213754	A	G	0.1	0.06	0.01	0.02	0.01	0.04	3.1e-24	0.16	103.2
rs11730491	T	G	0.02	0.004	0.17	0.16	0.003	0.01	4.4e-10	0.74	38.9
rs11743466	G	C	0.02	0.01	0.36	0.36	0.003	0.01	1.1e-11	0.2	46.1
rs117896857	T	C	-0.06	0.0003	0.03	0.03	0.008	0.04	3.5e-13	0.99	52.9
rs11792928	T	C	-0.02	0.007	0.29	0.29	0.003	0.01	1.1e-09	0.5	37.1
rs12132412	G	A	0.03	0.004	0.39	0.39	0.003	0.01	1.6e-28	0.68	122.7
rs12147703	A	G	-0.03	-0.009	0.9	0.89	0.004	0.01	4.1e-12	0.56	48.1
rs12339541	A	C	-0.06	-0.03	0.06	0.06	0.005	0.02	1.5e-33	0.09	145.8
rs12378991	A	G	-0.04	0.002	0.08	0.07	0.005	0.02	9.5e-17	0.91	69.1
rs12583851	C	T	-0.02	0.006	0.75	0.74	0.003	0.01	3.5e-15	0.59	62
rs12613807	C	T	0.02	0.01	0.44	0.44	0.002	0.009	1.3e-10	0.15	41.4
rs12675477	T	C	0.02	-0.008	0.27	0.26	0.003	0.01	5.9e-10	0.47	38.3
rs12793731	T	C	0.01	-0.01	0.51	0.49	0.002	0.01	4.9e-09	0.24	34.2
rs12918968	C	A	-0.03	0.007	0.44	0.42	0.002	0.01	4.5e-37	0.5	161.9
rs12922549	T	C	-0.02	-0.009	0.24	0.27	0.003	0.01	1.3e-13	0.41	54.9
rs12933858	T	C	0.02	0.002	0.49	0.48	0.003	0.01	5.2e-14	0.81	56.7
rs12982234	T	C	-0.06	0.01	0.04	0.04	0.006	0.03	7.3e-20	0.62	83.2
rs12998379	A	G	-0.02	0.007	0.19	0.19	0.003	0.01	1.5e-14	0.6	59.1
rs13073106	T	C	0.04	0.004	0.64	0.65	0.003	0.01	8.7e-48	0.65	211
rs13108218	G	A	-0.04	-0.02	0.62	0.61	0.003	0.01	3.9e-54	0.02	240.1
rs1354034	C	T	-0.02	0.009	0.6	0.61	0.003	0.01	9.7e-13	0.32	50.9
rs1374161	A	G	-0.02	-0.01	0.49	0.51	0.002	0.01	1e-19	0.25	82.6
rs138789759	A	G	0.05	0.01	0.07	0.08	0.005	0.02	3.5e-23	0.44	98.4
rs147233090	T	C	0.1	0.1	0.02	0.03	0.008	0.03	9.6e-37	0.0004	160.4
rs1476698	G	A	-0.02	0.01	0.37	0.37	0.003	0.009	1.1e-15	0.29	64.3
rs1497826	G	C	0.02	-0.01	0.37	0.34	0.003	0.01	9.4e-21	0.13	87.3
rs149807892	T	C	0.07	0.05	0.02	0.02	0.01	0.04	5.4e-11	0.22	43
rs1500187	G	A	-0.01	0.01	0.46	0.46	0.002	0.01	4.1e-08	0.13	30.1
rs165316	G	A	-0.02	0.01	0.2	0.2	0.003	0.01	1.3e-08	0.37	32.4
rs1672991	G	A	0.08	0.006	0.93	0.93	0.005	0.02	1e-51	0.74	229
rs17132144	T	C	-0.03	0.004	0.09	0.09	0.004	0.02	1.7e-09	0.82	36.3
rs17164683	T	C	-0.02	0.009	0.27	0.27	0.003	0.01	4.9e-14	0.43	56.8
rs17580	A	T	0.05	0.01	0.05	0.04	0.006	0.03	5.5e-16	0.66	65.6
rs1763519	C	G	-0.03	0.002	0.61	0.61	0.003	0.01	1.9e-35	0.82	154.4
rs17774672	A	G	-0.03	-0.02	0.16	0.16	0.003	0.01	1.3e-15	0.1	63.9
rs17884869	A	G	-0.11	0.06	0.03	0.04	0.008	0.03	1.1e-44	0.04	196.8
rs1858800	T	C	0.03	-0.02	0.35	0.35	0.003	0.01	1.3e-31	0.03	136.8
rs2004315	T	C	0.03	-0.005	0.62	0.64	0.003	0.009	7.9e-38	0.59	165.3
rs2241699	C	G	-0.03	0.02	0.28	0.29	0.003	0.01	1.5e-20	0.13	86.3
rs2243010	T	C	-0.02	0.02	0.21	0.21	0.003	0.01	1.3e-08	0.14	32.4
rs2249825	C	G	-0.02	-0.004	0.27	0.28	0.003	0.01	6.2e-09	0.73	33.8
rs2309233	C	T	0.02	0.002	0.73	0.74	0.003	0.01	5.9e-14	0.89	56.4
rs2327774	C	T	-0.02	-0.01	0.38	0.36	0.003	0.01	3.8e-17	0.34	70.9
rs2335534	A	G	-0.04	-0.009	0.18	0.18	0.003	0.01	6e-32	0.45	138.4
rs2343592	G	A	-0.02	-0.01	0.27	0.25	0.003	0.01	8.1e-17	0.17	69.4
rs2370218	T	G	-0.02	0.008	0.77	0.76	0.003	0.01	1.8e-13	0.45	54.2
rs2419886	T	C	-0.02	0.01	0.26	0.25	0.003	0.01	4.1e-12	0.31	48.1
rs2647242	G	A	-0.02	-0.002	0.8	0.8	0.003	0.01	1.3e-10	0.86	41.3
rs2762938	A	G	0.02	-0.006	0.59	0.58	0.003	0.01	1.2e-09	0.58	37
rs28520334	T	G	0.02	-0.007	0.12	0.12	0.004	0.02	2e-08	0.65	31.5
rs28929474	T	C	0.12	-0.03	0.02	0.02	0.009	0.04	2.3e-44	0.47	195.3
rs2971855	A	G	0.02	0.004	0.3	0.31	0.003	0.01	1.6e-12	0.69	49.9
rs3011642	T	C	0.02	-0.004	0.24	0.24	0.003	0.01	1.1e-11	0.74	46.2
rs3026445	C	T	-0.02	-0.006	0.37	0.36	0.003	0.009	9.2e-12	0.5	46.5
rs302650	A	G	-0.02	-0.003	0.43	0.45	0.002	0.009	7.5e-15	0.74	60.5
rs3091842	A	G	0.09	0.01	0.04	0.06	0.006	0.02	1.9e-51	0.52	227.7
rs3129959	T	A	-0.02	0.06	0.17	0.16	0.003	0.01	8e-14	1.3e-05	55.8
rs3133548	T	C	0.02	0.0002	0.14	0.15	0.004	0.01	2.4e-08	0.99	31.2
rs34066945	T	C	-0.03	0.009	0.36	0.36	0.003	0.009	1.8e-23	0.33	99.7
rs34290411	G	C	0.02	-0.005	0.29	0.27	0.003	0.01	6.6e-11	0.61	42.6
rs34395935	C	G	0.06	0.04	0.15	0.15	0.003	0.01	1.4e-65	0.001	292.7
rs34614231	C	G	-0.02	-0.02	0.37	0.37	0.003	0.01	8.8e-15	0.05	60.2
rs35118755	T	C	0.02	0.03	0.15	0.14	0.004	0.01	3.3e-11	0.05	44
rs35590487	T	C	-0.02	0.008	0.24	0.24	0.003	0.01	1.8e-13	0.45	54.2
rs35751693	T	C	0.04	0.01	0.04	0.03	0.007	0.03	5.2e-11	0.76	43.1
rs35852840	A	C	0.03	-0.005	0.06	0.06	0.005	0.02	4.3e-08	0.81	30
rs36086195	T	C	0.02	-0.01	0.58	0.58	0.003	0.01	6.5e-16	0.23	65.3
rs36104352	C	A	0.03	-0.02	0.12	0.11	0.004	0.02	3e-13	0.15	53.2
rs3748861	A	C	-0.02	-0.01	0.2	0.2	0.003	0.01	1.7e-08	0.31	31.8
rs3795243	C	G	0.02	0.007	0.13	0.11	0.004	0.01	6.8e-09	0.63	33.6
rs3931841	G	A	-0.03	-0.007	0.68	0.69	0.003	0.01	1.4e-22	0.48	95.6
rs4082330	T	C	0.02	-0.007	0.81	0.83	0.003	0.01	1.1e-10	0.58	41.6
rs41278174	A	G	0.05	0.03	0.03	0.02	0.008	0.03	4.3e-11	0.4	43.5
rs41393948	T	C	-0.02	0.009	0.11	0.11	0.004	0.01	4.3e-08	0.53	30
rs4239142	G	A	-0.02	-0.01	0.75	0.74	0.003	0.01	2e-09	0.32	36
rs424062	G	A	-0.02	0.03	0.12	0.14	0.004	0.02	6e-09	0.08	33.8
rs4320103	G	A	0.05	0.01	0.04	0.04	0.006	0.02	2.4e-12	0.68	49.2
rs4324076	C	A	-0.02	-0.008	0.53	0.52	0.002	0.009	1.5e-13	0.38	54.6
rs4633480	A	G	0.02	-0.007	0.56	0.49	0.002	0.01	1.6e-15	0.45	63.6
rs4721467	T	A	-0.02	0.01	0.74	0.74	0.003	0.01	9.4e-14	0.18	55.5
rs4744854	C	G	-0.03	0.01	0.63	0.61	0.003	0.01	1.3e-36	0.28	159.8
rs4758621	G	A	-0.03	-0.01	0.31	0.32	0.003	0.01	8.3e-23	0.19	96.7
rs4790310	T	C	-0.02	0.02	0.57	0.58	0.003	0.01	7.2e-15	0.05	60.6
rs4938642	C	G	0.03	-0.03	0.07	0.07	0.005	0.02	1.4e-12	0.07	50.2
rs4976647	C	A	0.02	0.06	0.33	0.36	0.003	0.01	3.7e-12	2.1e-10	48.3
rs498490	T	C	-0.03	0.01	0.16	0.17	0.003	0.01	5.6e-20	0.4	83.8
rs55772024	A	G	-0.02	-0.03	0.24	0.25	0.003	0.01	1e-08	0.001	32.8
rs56406311	T	C	0.02	0.02	0.39	0.38	0.003	0.01	3.5e-12	0.06	48.4
rs567743	G	A	0.01	0.02	0.71	0.72	0.003	0.01	4.6e-08	0.07	29.9
rs5751350	A	G	0.02	0.02	0.33	0.35	0.003	0.01	6.1e-10	0.08	38.3
rs58579887	C	T	0.02	0.007	0.4	0.4	0.003	0.01	1.3e-10	0.48	41.3
rs59821684	G	A	0.05	-0.02	0.03	0.03	0.007	0.03	2.2e-13	0.37	53.8
rs6127099	T	A	-0.05	-0.04	0.28	0.27	0.003	0.01	8.4e-79	6.1e-05	353.4
rs62134679	C	T	0.02	0.05	0.15	0.15	0.004	0.01	2.2e-10	0.0001	40.3
rs62211622	A	C	-0.02	-0.02	0.18	0.16	0.003	0.01	8.3e-09	0.06	33.2
rs62309863	T	G	-0.01	-0.02	0.59	0.59	0.003	0.01	1.1e-08	0.06	32.7
rs62472728	T	C	0.03	0.005	0.06	0.07	0.005	0.02	1.9e-09	0.8	36.1
rs648514	A	G	-0.01	0.005	0.47	0.45	0.002	0.01	2.2e-08	0.64	31.3
rs6580981	A	G	-0.02	0.0001	0.46	0.47	0.002	0.009	2.4e-13	0.99	53.7
rs66920316	A	G	-0.02	0.004	0.2	0.19	0.003	0.01	7.6e-12	0.7	46.9
rs6741561	T	C	-0.04	-0.008	0.39	0.4	0.003	0.01	1.3e-51	0.4	228.6
rs6771438	G	T	-0.03	-0.002	0.12	0.13	0.004	0.01	3.1e-12	0.88	48.6
rs6841429	A	C	-0.04	0.009	0.17	0.16	0.003	0.01	8.4e-33	0.5	142.3
rs6909201	G	A	-0.04	-0.002	0.52	0.5	0.002	0.009	7.1e-65	0.86	289.4
rs710217	G	A	0.02	-0.01	0.49	0.5	0.002	0.01	8.5e-23	0.27	96.6
rs71565393	T	C	0.02	-0.01	0.18	0.19	0.003	0.01	2.6e-08	0.35	31
rs71658797	A	T	0.02	0.007	0.12	0.11	0.004	0.02	2.4e-08	0.67	31.2
rs7221118	C	T	-0.02	-0.02	0.21	0.23	0.003	0.01	7.3e-11	0.09	42.4
rs722298	A	G	0.01	0.03	0.44	0.46	0.003	0.01	2.7e-09	0.004	35.4
rs72660383	C	T	-0.03	0.009	0.06	0.07	0.005	0.02	2.3e-08	0.63	31.3
rs72697816	T	C	0.02	0.01	0.16	0.17	0.003	0.01	6.3e-09	0.29	33.7
rs73186030	T	C	0.19	-0.04	0.13	0.13	0.004	0.01	1e-200	0.004	2719.9
rs73186098	C	T	-0.09	0.1	0.01	0.02	0.01	0.05	8.4e-18	0.02	73.9
rs73222243	C	A	0.03	-0.03	0.28	0.29	0.003	0.01	3.3e-21	0.01	89.4
rs73536752	T	C	-0.03	0.02	0.04	0.04	0.006	0.02	4.1e-08	0.47	30.1
rs7370877	G	A	-0.02	-0.008	0.42	0.41	0.003	0.009	1.7e-11	0.39	45.3
rs7402977	A	G	-0.02	-0.003	0.27	0.27	0.003	0.01	3.4e-08	0.79	30.4
rs74230087	A	G	-0.05	-0.003	0.08	0.08	0.005	0.02	6.7e-32	0.88	138.2
rs7533348	C	T	-0.02	-0.009	0.35	0.37	0.003	0.009	2.1e-15	0.33	63
rs75448233	T	C	0.03	0.02	0.05	0.07	0.006	0.02	7.2e-10	0.27	38
rs7546838	G	A	0.02	0.01	0.65	0.65	0.003	0.01	1e-13	0.31	55.4
rs7559013	C	A	0.03	-0.02	0.13	0.12	0.004	0.01	7.6e-12	0.25	46.9
rs75702986	A	G	0.04	-0.006	0.19	0.18	0.003	0.01	3.5e-31	0.63	134.9
rs7587636	A	G	-0.02	-0.002	0.53	0.52	0.002	0.009	4.1e-10	0.81	39.1
rs75895430	G	C	0.08	-0.0006	0.03	0.02	0.007	0.04	5.4e-29	0.99	124.9
rs7592216	T	G	-0.02	-0.01	0.87	0.88	0.004	0.01	3.3e-08	0.46	30.5
rs7599	G	A	-0.02	-0.0002	0.63	0.63	0.003	0.01	3.8e-14	0.98	57.3
rs7688574	T	C	0.01	-0.002	0.37	0.39	0.003	0.009	1.1e-08	0.8	32.6
rs7730344	A	C	0.02	-0.002	0.29	0.3	0.003	0.01	1.6e-10	0.83	40.9
rs775249	T	C	-0.02	-0.01	0.28	0.31	0.003	0.01	2.3e-09	0.21	35.7
rs77542162	G	A	-0.09	-0.04	0.02	0.02	0.008	0.04	3.9e-27	0.29	116.4
rs777588	A	G	-0.03	0.01	0.58	0.6	0.003	0.009	5.3e-30	0.19	129.5
rs778368	C	G	-0.01	0.02	0.59	0.62	0.003	0.01	2.9e-08	0.08	30.8
rs7786368	C	T	-0.02	0.03	0.42	0.41	0.003	0.009	4.5e-22	0.006	93.3
rs7864156	G	T	0.02	0.002	0.39	0.4	0.003	0.01	6.6e-14	0.84	56.2
rs7913072	A	G	-0.02	-0.007	0.86	0.86	0.004	0.01	5.8e-09	0.59	33.9
rs7924737	G	A	-0.02	0.004	0.35	0.33	0.003	0.01	3.4e-09	0.68	34.9
rs7940215	T	C	0.01	0.02	0.43	0.42	0.003	0.01	3.9e-08	0.09	30.2
rs79501693	C	T	-0.05	-0.04	0.02	0.03	0.009	0.03	9.9e-09	0.29	32.9
rs80350997	A	G	0.04	-0.02	0.08	0.07	0.005	0.02	5.7e-20	0.29	83.7
rs8041057	T	C	-0.02	0.008	0.71	0.73	0.003	0.01	2.7e-08	0.44	30.9
rs835664	G	A	-0.02	0.02	0.46	0.46	0.003	0.01	5.1e-11	0.06	43.1
rs838717	A	G	-0.05	0.02	0.57	0.55	0.003	0.009	4.2e-75	0.04	336.4
rs883951	G	A	0.02	0.005	0.26	0.26	0.003	0.01	1.7e-16	0.64	67.9
rs928760	T	C	-0.02	-0.02	0.3	0.29	0.003	0.01	1e-11	0.1	46.3
rs9388399	C	T	-0.02	-0.01	0.31	0.31	0.003	0.01	8e-20	0.22	83.1
rs9399697	T	C	0.01	-0.02	0.46	0.43	0.002	0.009	8.5e-09	0.04	33.2
rs945890	T	A	-0.02	-0.03	0.71	0.71	0.003	0.01	8.2e-10	0.002	37.7
rs949300	A	T	0.02	-0.02	0.38	0.4	0.003	0.01	2.6e-09	0.13	35.5
rs9530	G	A	-0.03	0.02	0.55	0.57	0.002	0.009	2.4e-35	0.03	154
rs9532958	A	G	0.04	0.01	0.85	0.86	0.004	0.01	5.8e-24	0.43	101.9
rs9611396	C	T	-0.01	-0.01	0.66	0.65	0.003	0.01	4.3e-08	0.19	30
CKD, Chronic kidney disease.

## Sheet: Table S8
Table S8. Characteristics for finally selected SNPs relating to the Mendelian randomization analysis of the calcium−CKD relationship.
SNP	effect_allele.exposure	other_allele.exposure	beta.exposure	beta.outcome	eaf.exposure	eaf.outcome	se.exposure	se.outcome	pval.exposure	pval.outcome	F-value
rs10108887	A	G	0.01	-0.005	0.39	0.37	0.003	0.01	1.6e-08	0.61	32
rs1036332	C	A	0.02	0.005	0.74	0.73	0.003	0.01	7.7e-15	0.64	60.4
rs1061134	A	G	-0.02	-0.02	0.09	0.1	0.004	0.02	1.1e-08	0.25	32.6
rs10754439	T	G	0.01	0.01	0.42	0.43	0.003	0.009	9e-09	0.11	33.1
rs10819178	G	T	0.03	-0.0006	0.64	0.64	0.003	0.01	0	0.95	155.6
rs10858935	A	G	-0.02	0.008	0.69	0.67	0.003	0.01	6e-13	0.45	51.8
rs10958700	G	T	0.02	0.004	0.25	0.25	0.003	0.01	3.2e-12	0.74	48.6
rs11078597	C	T	0.05	0.004	0.19	0.2	0.003	0.01	0	0.75	257.6
rs11085015	G	T	-0.02	0.006	0.8	0.8	0.003	0.02	2.1e-08	0.71	31.4
rs112174050	T	C	0.1	0.06	0.03	0.03	0.008	0.03	0	0.07	163.9
rs112371897	T	C	0.07	-0.02	0.09	0.09	0.004	0.02	0	0.21	265.6
rs114949263	C	T	0.03	-0.03	0.11	0.11	0.004	0.02	0	0.09	74
rs11588907	T	C	-0.02	-0.0005	0.34	0.36	0.003	0.009	1.2e-09	0.96	37
rs11621792	T	C	0.02	-0.009	0.45	0.45	0.003	0.01	2.5e-10	0.37	40
rs11629876	T	C	-0.02	-0.005	0.33	0.33	0.003	0.01	6.6e-12	0.65	47.2
rs11671393	C	G	-0.04	-0.005	0.04	0.03	0.006	0.04	3.8e-12	0.89	48.2
rs116769926	A	C	0.07	-0.004	0.02	0.02	0.008	0.04	0	0.92	78.9
rs117179023	T	C	-0.07	0.009	0.01	0.03	0.01	0.03	5.6e-09	0.8	34
rs117213754	A	G	0.1	0.06	0.01	0.02	0.01	0.04	0	0.16	103.2
rs11730491	T	G	0.02	0.004	0.17	0.16	0.003	0.01	4.4e-10	0.74	38.9
rs11743466	G	C	0.02	0.01	0.36	0.36	0.003	0.01	1.1e-11	0.2	46.1
rs117896857	T	C	-0.06	0.0003	0.03	0.03	0.008	0.04	3.5e-13	0.99	52.9
rs11792928	T	C	-0.02	0.007	0.29	0.29	0.003	0.01	1.1e-09	0.5	37.1
rs12132412	G	A	0.03	0.004	0.39	0.39	0.003	0.01	0	0.68	122.7
rs12147703	A	G	-0.03	-0.009	0.9	0.89	0.004	0.01	4.1e-12	0.56	48.1
rs12339541	A	C	-0.06	-0.03	0.06	0.06	0.005	0.02	0	0.09	145.8
rs12378991	A	G	-0.04	0.002	0.08	0.07	0.005	0.02	9e-17	0.91	69.1
rs12583851	C	T	-0.02	0.006	0.75	0.74	0.003	0.01	3.5e-15	0.59	62
rs12613807	C	T	0.02	0.01	0.44	0.44	0.002	0.009	1.3e-10	0.15	41.4
rs12675477	T	C	0.02	-0.008	0.27	0.26	0.003	0.01	5.9e-10	0.47	38.3
rs12793731	T	C	0.01	-0.01	0.51	0.49	0.002	0.01	4.9e-09	0.24	34.2
rs12918968	C	A	-0.03	0.007	0.44	0.42	0.002	0.01	0	0.5	161.9
rs12922549	T	C	-0.02	-0.009	0.24	0.27	0.003	0.01	1.3e-13	0.41	54.9
rs12933858	T	C	0.02	0.002	0.49	0.48	0.003	0.01	5.2e-14	0.81	56.7
rs12982234	T	C	-0.06	0.01	0.04	0.04	0.006	0.03	0	0.62	83.2
rs12998379	A	G	-0.02	0.007	0.19	0.19	0.003	0.01	1.5e-14	0.6	59.1
rs13073106	T	C	0.04	0.004	0.64	0.65	0.003	0.01	0	0.65	211
rs1354034	C	T	-0.02	0.009	0.6	0.61	0.003	0.01	9.7e-13	0.32	50.9
rs1374161	A	G	-0.02	-0.01	0.49	0.51	0.002	0.01	0	0.25	82.6
rs138789759	A	G	0.05	0.01	0.07	0.08	0.005	0.02	0	0.44	98.4
rs1476698	G	A	-0.02	0.01	0.37	0.37	0.003	0.009	1.1e-15	0.29	64.3
rs1497826	G	C	0.02	-0.01	0.37	0.34	0.003	0.01	0	0.13	87.3
rs149807892	T	C	0.07	0.05	0.02	0.02	0.01	0.04	5.4e-11	0.22	43
rs1500187	G	A	-0.01	0.01	0.46	0.46	0.002	0.01	4.1e-08	0.13	30.1
rs165316	G	A	-0.02	0.01	0.2	0.2	0.003	0.01	1.3e-08	0.37	32.4
rs1672991	G	A	0.08	0.006	0.93	0.93	0.005	0.02	0	0.74	229
rs17132144	T	C	-0.03	0.004	0.09	0.09	0.004	0.02	1.7e-09	0.82	36.3
rs17164683	T	C	-0.02	0.009	0.27	0.27	0.003	0.01	4.9e-14	0.43	56.8
rs17580	A	T	0.05	0.01	0.05	0.04	0.006	0.03	5.5e-16	0.66	65.6
rs1763519	C	G	-0.03	0.002	0.61	0.61	0.003	0.01	0	0.82	154.4
rs17774672	A	G	-0.03	-0.02	0.16	0.16	0.003	0.01	1.3e-15	0.1	63.9
rs2004315	T	C	0.03	-0.005	0.62	0.64	0.003	0.009	0	0.59	165.3
rs2241699	C	G	-0.03	0.02	0.28	0.29	0.003	0.01	0	0.13	86.3
rs2243010	T	C	-0.02	0.02	0.21	0.21	0.003	0.01	1.3e-08	0.14	32.4
rs2249825	C	G	-0.02	-0.004	0.27	0.28	0.003	0.01	6.2e-09	0.73	33.8
rs2309233	C	T	0.02	0.002	0.73	0.74	0.003	0.01	5.9e-14	0.89	56.4
rs2327774	C	T	-0.02	-0.01	0.38	0.36	0.003	0.01	3e-17	0.34	70.9
rs2335534	A	G	-0.04	-0.009	0.18	0.18	0.003	0.01	0	0.45	138.4
rs2343592	G	A	-0.02	-0.01	0.27	0.25	0.003	0.01	8e-17	0.17	69.4
rs2370218	T	G	-0.02	0.008	0.77	0.76	0.003	0.01	1.8e-13	0.45	54.2
rs2419886	T	C	-0.02	0.01	0.26	0.25	0.003	0.01	4.1e-12	0.31	48.1
rs2647242	G	A	-0.02	-0.002	0.8	0.8	0.003	0.01	1.3e-10	0.86	41.3
rs2762938	A	G	0.02	-0.006	0.59	0.58	0.003	0.01	1.2e-09	0.58	37
rs28520334	T	G	0.02	-0.007	0.12	0.12	0.004	0.02	2e-08	0.65	31.5
rs28929474	T	C	0.12	-0.03	0.02	0.02	0.009	0.04	0	0.47	195.3
rs2971855	A	G	0.02	0.004	0.3	0.31	0.003	0.01	1.6e-12	0.69	49.9
rs3011642	T	C	0.02	-0.004	0.24	0.24	0.003	0.01	1.1e-11	0.74	46.2
rs3026445	C	T	-0.02	-0.006	0.37	0.36	0.003	0.009	9.2e-12	0.5	46.5
rs302650	A	G	-0.02	-0.003	0.43	0.45	0.002	0.009	7.5e-15	0.74	60.5
rs3091842	A	G	0.09	0.01	0.04	0.06	0.006	0.02	0	0.52	227.7
rs3133548	T	C	0.02	0.0002	0.14	0.15	0.004	0.01	2.4e-08	0.99	31.2
rs34066945	T	C	-0.03	0.009	0.36	0.36	0.003	0.009	0	0.33	99.7
rs34290411	G	C	0.02	-0.005	0.29	0.27	0.003	0.01	6.6e-11	0.61	42.6
rs34614231	C	G	-0.02	-0.02	0.37	0.37	0.003	0.01	8.8e-15	0.05	60.2
rs35118755	T	C	0.02	0.03	0.15	0.14	0.004	0.01	3.3e-11	0.05	44
rs35590487	T	C	-0.02	0.008	0.24	0.24	0.003	0.01	1.8e-13	0.45	54.2
rs35751693	T	C	0.04	0.01	0.04	0.03	0.007	0.03	5.2e-11	0.76	43.1
rs35852840	A	C	0.03	-0.005	0.06	0.06	0.005	0.02	4.3e-08	0.81	30
rs36086195	T	C	0.02	-0.01	0.58	0.58	0.003	0.01	6.5e-16	0.23	65.3
rs36104352	C	A	0.03	-0.02	0.12	0.11	0.004	0.02	3e-13	0.15	53.2
rs3748861	A	C	-0.02	-0.01	0.2	0.2	0.003	0.01	1.7e-08	0.31	31.8
rs3795243	C	G	0.02	0.007	0.13	0.11	0.004	0.01	6.8e-09	0.63	33.6
rs3931841	G	A	-0.03	-0.007	0.68	0.69	0.003	0.01	0	0.48	95.6
rs4082330	T	C	0.02	-0.007	0.81	0.83	0.003	0.01	1.1e-10	0.58	41.6
rs41278174	A	G	0.05	0.03	0.03	0.02	0.008	0.03	4.3e-11	0.4	43.5
rs41393948	T	C	-0.02	0.009	0.11	0.11	0.004	0.01	4.3e-08	0.53	30
rs4239142	G	A	-0.02	-0.01	0.75	0.74	0.003	0.01	2e-09	0.32	36
rs424062	G	A	-0.02	0.03	0.12	0.14	0.004	0.02	6e-09	0.08	33.8
rs4320103	G	A	0.05	0.01	0.04	0.04	0.006	0.02	2.4e-12	0.68	49.2
rs4324076	C	A	-0.02	-0.008	0.53	0.52	0.002	0.009	1.5e-13	0.38	54.6
rs4633480	A	G	0.02	-0.007	0.56	0.49	0.002	0.01	1.5e-15	0.45	63.6
rs4721467	T	A	-0.02	0.01	0.74	0.74	0.003	0.01	9.4e-14	0.18	55.5
rs4744854	C	G	-0.03	0.01	0.63	0.61	0.003	0.01	0	0.28	159.8
rs4758621	G	A	-0.03	-0.01	0.31	0.32	0.003	0.01	0	0.19	96.7
rs4938642	C	G	0.03	-0.03	0.07	0.07	0.005	0.02	1.4e-12	0.07	50.2
rs498490	T	C	-0.03	0.01	0.16	0.17	0.003	0.01	0	0.4	83.8
rs56406311	T	C	0.02	0.02	0.39	0.38	0.003	0.01	3.5e-12	0.06	48.4
rs567743	G	A	0.01	0.02	0.71	0.72	0.003	0.01	4.6e-08	0.07	29.9
rs5751350	A	G	0.02	0.02	0.33	0.35	0.003	0.01	6.1e-10	0.08	38.3
rs58579887	C	T	0.02	0.007	0.4	0.4	0.003	0.01	1.3e-10	0.48	41.3
rs59821684	G	A	0.05	-0.02	0.03	0.03	0.007	0.03	2.2e-13	0.37	53.8
rs62211622	A	C	-0.02	-0.02	0.18	0.16	0.003	0.01	8.3e-09	0.06	33.2
rs62309863	T	G	-0.01	-0.02	0.59	0.59	0.003	0.01	1.1e-08	0.06	32.7
rs62472728	T	C	0.03	0.005	0.06	0.07	0.005	0.02	1.9e-09	0.8	36.1
rs648514	A	G	-0.01	0.005	0.47	0.45	0.002	0.01	2.2e-08	0.64	31.3
rs6580981	A	G	-0.02	0.0001	0.46	0.47	0.002	0.009	2.4e-13	0.99	53.7
rs66920316	A	G	-0.02	0.004	0.2	0.19	0.003	0.01	7.6e-12	0.7	46.9
rs6741561	T	C	-0.04	-0.008	0.39	0.4	0.003	0.01	0	0.4	228.6
rs6771438	G	T	-0.03	-0.002	0.12	0.13	0.004	0.01	3.1e-12	0.88	48.6
rs6841429	A	C	-0.04	0.009	0.17	0.16	0.003	0.01	0	0.5	142.3
rs6909201	G	A	-0.04	-0.002	0.52	0.5	0.002	0.009	0	0.86	289.4
rs710217	G	A	0.02	-0.01	0.49	0.5	0.002	0.01	0	0.27	96.6
rs71565393	T	C	0.02	-0.01	0.18	0.19	0.003	0.01	2.6e-08	0.35	31
rs71658797	A	T	0.02	0.007	0.12	0.11	0.004	0.02	2.4e-08	0.67	31.2
rs7221118	C	T	-0.02	-0.02	0.21	0.23	0.003	0.01	7.3e-11	0.09	42.4
rs72660383	C	T	-0.03	0.009	0.06	0.07	0.005	0.02	2.3e-08	0.63	31.3
rs72697816	T	C	0.02	0.01	0.16	0.17	0.003	0.01	6.3e-09	0.29	33.7
rs73536752	T	C	-0.03	0.02	0.04	0.04	0.006	0.02	4.1e-08	0.47	30.1
rs7370877	G	A	-0.02	-0.008	0.42	0.41	0.003	0.009	1.7e-11	0.39	45.3
rs7402977	A	G	-0.02	-0.003	0.27	0.27	0.003	0.01	3.4e-08	0.79	30.4
rs74230087	A	G	-0.05	-0.003	0.08	0.08	0.005	0.02	0	0.88	138.2
rs7533348	C	T	-0.02	-0.009	0.35	0.37	0.003	0.009	2.1e-15	0.33	63
rs75448233	T	C	0.03	0.02	0.05	0.07	0.006	0.02	7.2e-10	0.27	38
rs7546838	G	A	0.02	0.01	0.65	0.65	0.003	0.01	1e-13	0.31	55.4
rs7559013	C	A	0.03	-0.02	0.13	0.12	0.004	0.01	7.6e-12	0.25	46.9
rs75702986	A	G	0.04	-0.006	0.19	0.18	0.003	0.01	0	0.63	134.9
rs7587636	A	G	-0.02	-0.002	0.53	0.52	0.002	0.009	4.1e-10	0.81	39.1
rs75895430	G	C	0.08	-0.0006	0.03	0.02	0.007	0.04	0	0.99	124.9
rs7592216	T	G	-0.02	-0.01	0.87	0.88	0.004	0.01	3.3e-08	0.46	30.5
rs7599	G	A	-0.02	-0.0002	0.63	0.63	0.003	0.01	3.8e-14	0.98	57.3
rs7688574	T	C	0.01	-0.002	0.37	0.39	0.003	0.009	1.1e-08	0.8	32.6
rs7730344	A	C	0.02	-0.002	0.29	0.3	0.003	0.01	1.6e-10	0.83	40.9
rs775249	T	C	-0.02	-0.01	0.28	0.31	0.003	0.01	2.3e-09	0.21	35.7
rs77542162	G	A	-0.09	-0.04	0.02	0.02	0.008	0.04	0	0.29	116.4
rs777588	A	G	-0.03	0.01	0.58	0.6	0.003	0.009	0	0.19	129.5
rs778368	C	G	-0.01	0.02	0.59	0.62	0.003	0.01	2.9e-08	0.08	30.8
rs7864156	G	T	0.02	0.002	0.39	0.4	0.003	0.01	6.6e-14	0.84	56.2
rs7913072	A	G	-0.02	-0.007	0.86	0.86	0.004	0.01	5.8e-09	0.59	33.9
rs7924737	G	A	-0.02	0.004	0.35	0.33	0.003	0.01	3.4e-09	0.68	34.9
rs7940215	T	C	0.01	0.02	0.43	0.42	0.003	0.01	3.9e-08	0.09	30.2
rs79501693	C	T	-0.05	-0.04	0.02	0.03	0.009	0.03	9.9e-09	0.29	32.9
rs80350997	A	G	0.04	-0.02	0.08	0.07	0.005	0.02	0	0.29	83.7
rs8041057	T	C	-0.02	0.008	0.71	0.73	0.003	0.01	2.7e-08	0.44	30.9
rs835664	G	A	-0.02	0.02	0.46	0.46	0.003	0.01	5.1e-11	0.06	43.1
rs928760	T	C	-0.02	-0.02	0.3	0.29	0.003	0.01	1e-11	0.1	46.3
rs9388399	C	T	-0.02	-0.01	0.31	0.31	0.003	0.01	0	0.22	83.1
rs949300	A	T	0.02	-0.02	0.38	0.4	0.003	0.01	2.6e-09	0.13	35.5
rs9532958	A	G	0.04	0.01	0.85	0.86	0.004	0.01	0	0.43	101.9
rs9611396	C	T	-0.01	-0.01	0.66	0.65	0.003	0.01	4.3e-08	0.19	30
CKD, Chronic kidney disease.

## Sheet: Table S9
Table S9. Characteristics for initially selected SNPs relating to the Mendelian randomization analysis of the calcium−eGFRcrea relationship.
SNP	effect_allele.exposure	other_allele.exposure	beta.exposure	beta.outcome	eaf.exposure	eaf.outcome	se.exposure	se.outcome	pval.exposure	pval.outcome	F-value
rs10108887	A	G	0.01	0.0008	0.39	0.38	0.003	0.0004	1.6e-08	0.03	32
rs1036332	C	A	0.02	-0.0004	0.74	0.73	0.003	0.0004	7.7e-15	0.37	60.4
rs1061134	A	G	-0.02	0.0005	0.09	0.1	0.004	0.0006	1.1e-08	0.44	32.6
rs10754439	T	G	0.01	-2.6e-05	0.42	0.42	0.003	0.0003	9e-09	0.94	33.1
rs10819178	G	T	0.03	-0.0003	0.64	0.64	0.003	0.0004	1e-35	0.42	155.6
rs10858935	A	G	-0.02	0.0005	0.69	0.67	0.003	0.0004	6e-13	0.2	51.8
rs10917386	T	C	0.02	-0.001	0.69	0.69	0.003	0.0004	6.1e-14	0.0001	56.4
rs10958700	G	T	0.02	0.0002	0.25	0.24	0.003	0.0004	3.2e-12	0.71	48.6
rs11078597	C	T	0.05	0.001	0.19	0.19	0.003	0.0005	6.1e-58	0.002	257.6
rs11085015	G	T	-0.02	-0.001	0.8	0.8	0.003	0.0006	2.1e-08	0.04	31.4
rs112174050	T	C	0.1	0.001	0.03	0.04	0.008	0.001	1.6e-37	0.34	163.9
rs112371897	T	C	0.07	0.001	0.09	0.1	0.004	0.0006	1.1e-59	0.05	265.6
rs114949263	C	T	0.03	0.001	0.11	0.11	0.004	0.0006	7.9e-18	0.05	74
rs11588907	T	C	-0.02	0.0005	0.34	0.36	0.003	0.0004	1.2e-09	0.17	37
rs11616030	C	A	-0.03	0.004	0.09	0.09	0.004	0.0006	2.3e-12	1.3e-10	49.2
rs11621792	T	C	0.02	0.0005	0.45	0.45	0.003	0.0004	2.5e-10	0.17	40
rs11629876	T	C	-0.02	-0.0004	0.33	0.33	0.003	0.0004	6.6e-12	0.25	47.2
rs11671393	C	G	-0.04	-0.0002	0.04	0.04	0.006	0.001	3.8e-12	0.83	48.2
rs116769926	A	C	0.07	8.4e-05	0.02	0.02	0.008	0.001	6.6e-19	0.96	78.9
rs117179023	T	C	-0.07	-0.0002	0.01	0.02	0.01	0.002	5.6e-09	0.92	34
rs117213754	A	G	0.1	-0.002	0.01	0.02	0.01	0.002	3.1e-24	0.27	103.2
rs11730491	T	G	0.02	0.0004	0.17	0.17	0.003	0.0005	4.4e-10	0.43	38.9
rs11743466	G	C	0.02	-0.0007	0.36	0.36	0.003	0.0004	1.1e-11	0.05	46.1
rs117896857	T	C	-0.06	1.6e-05	0.03	0.03	0.008	0.001	3.5e-13	0.99	52.9
rs11792928	T	C	-0.02	0.0003	0.29	0.3	0.003	0.0004	1.1e-09	0.39	37.1
rs12132412	G	A	0.03	-0.001	0.39	0.4	0.003	0.0004	1.6e-28	0.002	122.7
rs12135382	T	C	0.02	0.0002	0.58	0.56	0.003	0.0005	1.3e-17	0.61	73
rs12147703	A	G	-0.03	0.0008	0.9	0.89	0.004	0.0005	4.1e-12	0.16	48.1
rs12339541	A	C	-0.06	8.5e-05	0.06	0.06	0.005	0.0007	1.5e-33	0.9	145.8
rs12378991	A	G	-0.04	-0.0008	0.08	0.08	0.005	0.0007	9.5e-17	0.27	69.1
rs12583851	C	T	-0.02	-0.0009	0.75	0.73	0.003	0.0004	3.5e-15	0.02	62
rs12613807	C	T	0.02	-0.0003	0.44	0.45	0.002	0.0003	1.3e-10	0.33	41.4
rs12675477	T	C	0.02	0.0005	0.27	0.26	0.003	0.0004	5.9e-10	0.17	38.3
rs12793731	T	C	0.01	0.0002	0.51	0.5	0.002	0.0004	4.9e-09	0.64	34.2
rs12918968	C	A	-0.03	-0.0007	0.44	0.43	0.002	0.0004	4.5e-37	0.05	161.9
rs12922549	T	C	-0.02	-8.8e-05	0.24	0.26	0.003	0.0004	1.3e-13	0.83	54.9
rs12933858	T	C	0.02	-0.0008	0.49	0.49	0.003	0.0004	5.2e-14	0.02	56.7
rs12982234	T	C	-0.06	-0.001	0.04	0.04	0.006	0.001	7.3e-20	0.28	83.2
rs12998379	A	G	-0.02	0.0003	0.19	0.19	0.003	0.0005	1.5e-14	0.48	59.1
rs13073106	T	C	0.04	8.4e-05	0.64	0.65	0.003	0.0004	8.7e-48	0.82	211
rs13108218	G	A	-0.04	-0.002	0.62	0.62	0.003	0.0004	3.9e-54	1.8e-05	240.1
rs1354034	C	T	-0.02	7.3e-05	0.6	0.61	0.003	0.0004	9.7e-13	0.84	50.9
rs1374161	A	G	-0.02	-0.0006	0.49	0.49	0.002	0.0004	1e-19	0.11	82.6
rs138789759	A	G	0.05	0.001	0.07	0.08	0.005	0.0007	3.5e-23	0.02	98.4
rs147233090	T	C	0.1	0.0009	0.02	0.03	0.008	0.001	9.6e-37	0.42	160.4
rs1476698	G	A	-0.02	0.0002	0.37	0.37	0.003	0.0004	1.1e-15	0.63	64.3
rs1497826	G	C	0.02	0.0005	0.37	0.36	0.003	0.0004	9.4e-21	0.23	87.3
rs149807892	T	C	0.07	-0.0005	0.02	0.02	0.01	0.002	5.4e-11	0.74	43
rs1500187	G	A	-0.01	-0.0001	0.46	0.45	0.002	0.0004	4.1e-08	0.71	30.1
rs165316	G	A	-0.02	-0.0002	0.2	0.2	0.003	0.0004	1.3e-08	0.57	32.4
rs1672991	G	A	0.08	0.0009	0.93	0.93	0.005	0.0007	1e-51	0.17	229
rs17132144	T	C	-0.03	0.0003	0.09	0.1	0.004	0.0006	1.7e-09	0.6	36.3
rs17164683	T	C	-0.02	-0.0009	0.27	0.27	0.003	0.0004	4.9e-14	0.02	56.8
rs17580	A	T	0.05	0.0007	0.05	0.05	0.006	0.001	5.5e-16	0.54	65.6
rs1763519	C	G	-0.03	0.0001	0.61	0.61	0.003	0.0004	1.9e-35	0.75	154.4
rs17774672	A	G	-0.03	0.0008	0.16	0.17	0.003	0.0005	1.3e-15	0.08	63.9
rs17884869	A	G	-0.11	-0.002	0.03	0.04	0.008	0.001	1.1e-44	0.04	196.8
rs1858800	T	C	0.03	0.002	0.35	0.35	0.003	0.0004	1.3e-31	3.7e-09	136.8
rs2004315	T	C	0.03	0.0004	0.62	0.63	0.003	0.0004	7.9e-38	0.25	165.3
rs2241699	C	G	-0.03	-6.9e-05	0.28	0.28	0.003	0.0004	1.5e-20	0.86	86.3
rs2243010	T	C	-0.02	-0.0006	0.21	0.23	0.003	0.0004	1.3e-08	0.16	32.4
rs2249825	C	G	-0.02	0.001	0.27	0.28	0.003	0.0004	6.2e-09	0.008	33.8
rs2309233	C	T	0.02	-0.0005	0.73	0.73	0.003	0.0004	5.9e-14	0.19	56.4
rs2327774	C	T	-0.02	0.0004	0.38	0.37	0.003	0.0004	3.8e-17	0.32	70.9
rs2335534	A	G	-0.04	0.0004	0.18	0.18	0.003	0.0005	6e-32	0.44	138.4
rs2343592	G	A	-0.02	0.001	0.27	0.25	0.003	0.0004	8.1e-17	0.007	69.4
rs2370218	T	G	-0.02	1.3e-05	0.77	0.75	0.003	0.0004	1.8e-13	0.97	54.2
rs2419886	T	C	-0.02	-1.9e-05	0.26	0.25	0.003	0.0004	4.1e-12	0.96	48.1
rs2647242	G	A	-0.02	-0.0006	0.8	0.8	0.003	0.0004	1.3e-10	0.18	41.3
rs2762938	A	G	0.02	-0.001	0.59	0.59	0.003	0.0004	1.2e-09	0.0001	37
rs28520334	T	G	0.02	0.0008	0.12	0.12	0.004	0.0006	2e-08	0.14	31.5
rs28929474	T	C	0.12	-0.001	0.02	0.02	0.009	0.001	2.3e-44	0.44	195.3
rs2971855	A	G	0.02	-0.0002	0.3	0.31	0.003	0.0004	1.6e-12	0.6	49.9
rs3011642	T	C	0.02	0.0007	0.24	0.24	0.003	0.0004	1.1e-11	0.09	46.2
rs3026445	C	T	-0.02	-0.0005	0.37	0.36	0.003	0.0004	9.2e-12	0.25	46.5
rs302650	A	G	-0.02	-0.0003	0.43	0.45	0.002	0.0003	7.5e-15	0.38	60.5
rs3091842	A	G	0.09	0.0003	0.04	0.06	0.006	0.0008	1.9e-51	0.73	227.7
rs3129959	T	A	-0.02	-0.003	0.17	0.16	0.003	0.0005	8e-14	4.2e-09	55.8
rs3133548	T	C	0.02	0.0003	0.14	0.15	0.004	0.0005	2.4e-08	0.53	31.2
rs34066945	T	C	-0.03	-0.0006	0.36	0.36	0.003	0.0004	1.8e-23	0.07	99.7
rs34290411	G	C	0.02	0.0009	0.29	0.27	0.003	0.0004	6.6e-11	0.02	42.6
rs34395935	C	G	0.06	-0.002	0.15	0.15	0.003	0.0005	1.4e-65	4.3e-05	292.7
rs34614231	C	G	-0.02	0.001	0.37	0.37	0.003	0.0004	8.8e-15	0.01	60.2
rs35118755	T	C	0.02	5.9e-05	0.15	0.14	0.004	0.0005	3.3e-11	0.91	44
rs35590487	T	C	-0.02	-0.0008	0.24	0.24	0.003	0.0004	1.8e-13	0.04	54.2
rs35751693	T	C	0.04	-0.002	0.04	0.04	0.007	0.001	5.2e-11	0.04	43.1
rs35852840	A	C	0.03	0.0004	0.06	0.06	0.005	0.0008	4.3e-08	0.6	30
rs36086195	T	C	0.02	0.0004	0.58	0.59	0.003	0.0004	6.5e-16	0.26	65.3
rs36104352	C	A	0.03	0.001	0.12	0.11	0.004	0.0006	3e-13	0.04	53.2
rs3748861	A	C	-0.02	-0.0002	0.2	0.2	0.003	0.0004	1.7e-08	0.67	31.8
rs3795243	C	G	0.02	-0.0005	0.13	0.11	0.004	0.0006	6.8e-09	0.36	33.6
rs3931841	G	A	-0.03	0.0008	0.68	0.68	0.003	0.0004	1.4e-22	0.04	95.6
rs4082330	T	C	0.02	-8.1e-05	0.81	0.82	0.003	0.0005	1.1e-10	0.87	41.6
rs41278174	A	G	0.05	-0.003	0.03	0.03	0.008	0.001	4.3e-11	0.02	43.5
rs41393948	T	C	-0.02	0.0005	0.11	0.12	0.004	0.0005	4.3e-08	0.36	30
rs4239142	G	A	-0.02	-0.0009	0.75	0.74	0.003	0.0004	2e-09	0.02	36
rs424062	G	A	-0.02	-0.002	0.12	0.13	0.004	0.0006	6e-09	0.01	33.8
rs4320103	G	A	0.05	0.002	0.04	0.04	0.006	0.0009	2.4e-12	0.05	49.2
rs4324076	C	A	-0.02	0.0006	0.53	0.52	0.002	0.0003	1.5e-13	0.09	54.6
rs4633480	A	G	0.02	3.2e-05	0.56	0.51	0.002	0.0004	1.6e-15	0.93	63.6
rs4721467	T	A	-0.02	0.0003	0.74	0.74	0.003	0.0004	9.4e-14	0.5	55.5
rs4744854	C	G	-0.03	-0.0009	0.63	0.62	0.003	0.0004	1.3e-36	0.04	159.8
rs4758621	G	A	-0.03	0.001	0.31	0.31	0.003	0.0004	8.3e-23	0.001	96.7
rs4790310	T	C	-0.02	-0.002	0.57	0.58	0.003	0.0004	7.2e-15	1.3e-07	60.6
rs4938642	C	G	0.03	0.002	0.07	0.07	0.005	0.0007	1.4e-12	0.004	50.2
rs498490	T	C	-0.03	-7.3e-05	0.16	0.18	0.003	0.0005	5.6e-20	0.88	83.8
rs55772024	A	G	-0.02	0.001	0.24	0.26	0.003	0.0004	1e-08	0.006	32.8
rs56406311	T	C	0.02	-0.0005	0.39	0.38	0.003	0.0004	3.5e-12	0.18	48.4
rs567743	G	A	0.01	-0.001	0.71	0.72	0.003	0.0004	4.6e-08	0.005	29.9
rs5751350	A	G	0.02	-0.001	0.33	0.34	0.003	0.0004	6.1e-10	0.0002	38.3
rs58579887	C	T	0.02	-0.001	0.4	0.4	0.003	0.0004	1.3e-10	0.001	41.3
rs59821684	G	A	0.05	-0.0003	0.03	0.03	0.007	0.001	2.2e-13	0.82	53.8
rs6127099	T	A	-0.05	0.005	0.28	0.28	0.003	0.0004	8.4e-79	1.2e-36	353.4
rs62134679	C	T	0.02	-0.002	0.15	0.15	0.004	0.0005	2.2e-10	0.0002	40.3
rs62211622	A	C	-0.02	0.002	0.18	0.17	0.003	0.0005	8.3e-09	9.3e-07	33.2
rs62309863	T	G	-0.01	0.0008	0.59	0.58	0.003	0.0004	1.1e-08	0.02	32.7
rs62472728	T	C	0.03	0.0007	0.06	0.07	0.005	0.0007	1.9e-09	0.35	36.1
rs648514	A	G	-0.01	-0.001	0.47	0.46	0.002	0.0004	2.2e-08	0.002	31.3
rs6580981	A	G	-0.02	0.0002	0.46	0.47	0.002	0.0004	2.4e-13	0.58	53.7
rs66920316	A	G	-0.02	0.0004	0.2	0.19	0.003	0.0004	7.6e-12	0.33	46.9
rs6741561	T	C	-0.04	0.0008	0.39	0.4	0.003	0.0004	1.3e-51	0.02	228.6
rs6771438	G	T	-0.03	-0.0003	0.12	0.13	0.004	0.0005	3.1e-12	0.54	48.6
rs6841429	A	C	-0.04	-0.0008	0.17	0.16	0.003	0.0005	8.4e-33	0.12	142.3
rs6909201	G	A	-0.04	-7.9e-05	0.52	0.5	0.002	0.0003	7.1e-65	0.82	289.4
rs710217	G	A	0.02	0.0005	0.49	0.5	0.002	0.0004	8.5e-23	0.19	96.6
rs71565393	T	C	0.02	0.0008	0.18	0.18	0.003	0.0005	2.6e-08	0.09	31
rs71658797	A	T	0.02	-0.0005	0.12	0.11	0.004	0.0006	2.4e-08	0.43	31.2
rs7221118	C	T	-0.02	0.0008	0.21	0.23	0.003	0.0004	7.3e-11	0.06	42.4
rs722298	A	G	0.01	-6.3e-05	0.44	0.46	0.003	0.0004	2.7e-09	0.86	35.4
rs72660383	C	T	-0.03	0.001	0.06	0.07	0.005	0.0007	2.3e-08	0.16	31.3
rs72697816	T	C	0.02	-0.0008	0.16	0.17	0.003	0.0005	6.3e-09	0.08	33.7
rs73186030	T	C	0.19	0.002	0.13	0.13	0.004	0.0005	1e-200	0.001	2719.9
rs73186098	C	T	-0.09	0.0006	0.01	0.02	0.01	0.002	8.4e-18	0.7	73.9
rs73222243	C	A	0.03	0.003	0.28	0.27	0.003	0.0005	3.3e-21	2e-07	89.4
rs73536752	T	C	-0.03	-0.001	0.04	0.04	0.006	0.0009	4.1e-08	0.26	30.1
rs7370877	G	A	-0.02	0.0007	0.42	0.41	0.003	0.0004	1.7e-11	0.05	45.3
rs7402977	A	G	-0.02	0.0002	0.27	0.27	0.003	0.0004	3.4e-08	0.53	30.4
rs74230087	A	G	-0.05	0.0005	0.08	0.08	0.005	0.0006	6.7e-32	0.42	138.2
rs7533348	C	T	-0.02	0.0009	0.35	0.37	0.003	0.0004	2.1e-15	0.01	63
rs75448233	T	C	0.03	-0.0005	0.05	0.06	0.006	0.0009	7.2e-10	0.56	38
rs7546838	G	A	0.02	-0.0006	0.65	0.65	0.003	0.0004	1e-13	0.18	55.4
rs7559013	C	A	0.03	0.0006	0.13	0.13	0.004	0.0005	7.6e-12	0.25	46.9
rs75702986	A	G	0.04	0.0005	0.19	0.19	0.003	0.0005	3.5e-31	0.25	134.9
rs7587636	A	G	-0.02	0.0004	0.53	0.53	0.002	0.0003	4.1e-10	0.25	39.1
rs75895430	G	C	0.08	0.0009	0.03	0.03	0.007	0.001	5.4e-29	0.43	124.9
rs7592216	T	G	-0.02	0.001	0.87	0.88	0.004	0.0005	3.3e-08	0.01	30.5
rs7599	G	A	-0.02	-0.0002	0.63	0.63	0.003	0.0004	3.8e-14	0.57	57.3
rs7688574	T	C	0.01	0.0005	0.37	0.39	0.003	0.0004	1.1e-08	0.15	32.6
rs7730344	A	C	0.02	0.0005	0.29	0.31	0.003	0.0004	1.6e-10	0.15	40.9
rs775249	T	C	-0.02	0.002	0.28	0.29	0.003	0.0004	2.3e-09	7.9e-05	35.7
rs77542162	G	A	-0.09	0.002	0.02	0.02	0.008	0.001	3.9e-27	0.12	116.4
rs777588	A	G	-0.03	-0.0008	0.58	0.59	0.003	0.0003	5.3e-30	0.02	129.5
rs778368	C	G	-0.01	-0.001	0.59	0.61	0.003	0.0004	2.9e-08	0.002	30.8
rs7864156	G	T	0.02	0.0005	0.39	0.4	0.003	0.0004	6.6e-14	0.14	56.2
rs7913072	A	G	-0.02	-0.0005	0.86	0.85	0.004	0.0005	5.8e-09	0.28	33.9
rs7924737	G	A	-0.02	-0.0004	0.35	0.34	0.003	0.0004	3.4e-09	0.31	34.9
rs7940215	T	C	0.01	-0.0002	0.43	0.42	0.003	0.0004	3.9e-08	0.57	30.2
rs79501693	C	T	-0.05	0.002	0.02	0.03	0.009	0.001	9.9e-09	0.14	32.9
rs80350997	A	G	0.04	0.004	0.08	0.08	0.005	0.0007	5.7e-20	2.7e-11	83.7
rs8041057	T	C	-0.02	-0.001	0.71	0.72	0.003	0.0004	2.7e-08	0.006	30.9
rs835664	G	A	-0.02	-0.0009	0.46	0.46	0.003	0.0004	5.1e-11	0.008	43.1
rs838717	A	G	-0.05	-0.001	0.57	0.56	0.003	0.0003	4.2e-75	3.1e-05	336.4
rs883951	G	A	0.02	0.001	0.26	0.26	0.003	0.0004	1.7e-16	0.0003	67.9
rs928760	T	C	-0.02	0.0005	0.3	0.3	0.003	0.0004	1e-11	0.15	46.3
rs9388399	C	T	-0.02	-0.0004	0.31	0.31	0.003	0.0004	8e-20	0.32	83.1
rs9399697	T	C	0.01	0.0008	0.46	0.45	0.002	0.0003	8.5e-09	0.03	33.2
rs945890	T	A	-0.02	0.002	0.71	0.71	0.003	0.0004	8.2e-10	4.9e-06	37.7
rs949300	A	T	0.02	0.0007	0.38	0.39	0.003	0.0004	2.6e-09	0.05	35.5
rs9530	G	A	-0.03	-0.002	0.55	0.57	0.002	0.0003	2.4e-35	2.9e-08	154
rs9532958	A	G	0.04	0.0005	0.85	0.86	0.004	0.0005	5.8e-24	0.28	101.9
rs9611396	C	T	-0.01	0.0003	0.66	0.65	0.003	0.0004	4.3e-08	0.43	30
eGFRcrea, estimated glomerular filtration rate based on serum creatinine.

## Sheet: Table S10
Table S10. Characteristics for finally selected SNPs relating to the Mendelian randomization analysis of the calcium−eGFRcrea relationship.
SNP	effect_allele.exposure	other_allele.exposure	beta.exposure	beta.outcome	eaf.exposure	eaf.outcome	se.exposure	se.outcome	pval.exposure	pval.outcome	F-value
rs1036332	C	A	0.02	-0.0004	0.74	0.73	0.003	0.0004	7.7e-15	0.37	60.4
rs1061134	A	G	-0.02	0.0005	0.09	0.1	0.004	0.0006	1.1e-08	0.44	32.6
rs10754439	T	G	0.01	-2.6e-05	0.42	0.42	0.003	0.0003	9e-09	0.94	33.1
rs10819178	G	T	0.03	-0.0003	0.64	0.64	0.003	0.0004	0	0.42	155.6
rs10858935	A	G	-0.02	0.0005	0.69	0.67	0.003	0.0004	6e-13	0.2	51.8
rs10958700	G	T	0.02	0.0002	0.25	0.24	0.003	0.0004	3.2e-12	0.71	48.6
rs112174050	T	C	0.1	0.001	0.03	0.04	0.008	0.001	0	0.34	163.9
rs112371897	T	C	0.07	0.001	0.09	0.1	0.004	0.0006	0	0.05	265.6
rs11588907	T	C	-0.02	0.0005	0.34	0.36	0.003	0.0004	1.2e-09	0.17	37
rs11621792	T	C	0.02	0.0005	0.45	0.45	0.003	0.0004	2.5e-10	0.17	40
rs11629876	T	C	-0.02	-0.0004	0.33	0.33	0.003	0.0004	6.6e-12	0.25	47.2
rs11671393	C	G	-0.04	-0.0002	0.04	0.04	0.006	0.001	3.8e-12	0.83	48.2
rs116769926	A	C	0.07	8.4e-05	0.02	0.02	0.008	0.001	0	0.96	78.9
rs117179023	T	C	-0.07	-0.0002	0.01	0.02	0.01	0.002	5.6e-09	0.92	34
rs117213754	A	G	0.1	-0.002	0.01	0.02	0.01	0.002	0	0.27	103.2
rs11730491	T	G	0.02	0.0004	0.17	0.17	0.003	0.0005	4.4e-10	0.43	38.9
rs117896857	T	C	-0.06	1.6e-05	0.03	0.03	0.008	0.001	3.5e-13	0.99	52.9
rs11792928	T	C	-0.02	0.0003	0.29	0.3	0.003	0.0004	1.1e-09	0.39	37.1
rs12135382	T	C	0.02	0.0002	0.58	0.56	0.003	0.0005	1e-17	0.61	73
rs12147703	A	G	-0.03	0.0008	0.9	0.89	0.004	0.0005	4.1e-12	0.16	48.1
rs12339541	A	C	-0.06	8.5e-05	0.06	0.06	0.005	0.0007	0	0.9	145.8
rs12378991	A	G	-0.04	-0.0008	0.08	0.08	0.005	0.0007	9e-17	0.27	69.1
rs12613807	C	T	0.02	-0.0003	0.44	0.45	0.002	0.0003	1.3e-10	0.33	41.4
rs12675477	T	C	0.02	0.0005	0.27	0.26	0.003	0.0004	5.9e-10	0.17	38.3
rs12793731	T	C	0.01	0.0002	0.51	0.5	0.002	0.0004	4.9e-09	0.64	34.2
rs12922549	T	C	-0.02	-8.8e-05	0.24	0.26	0.003	0.0004	1.3e-13	0.83	54.9
rs12982234	T	C	-0.06	-0.001	0.04	0.04	0.006	0.001	0	0.28	83.2
rs12998379	A	G	-0.02	0.0003	0.19	0.19	0.003	0.0005	1.5e-14	0.48	59.1
rs13073106	T	C	0.04	8.4e-05	0.64	0.65	0.003	0.0004	0	0.82	211
rs1354034	C	T	-0.02	7.3e-05	0.6	0.61	0.003	0.0004	9.7e-13	0.84	50.9
rs1374161	A	G	-0.02	-0.0006	0.49	0.49	0.002	0.0004	0	0.11	82.6
rs147233090	T	C	0.1	0.0009	0.02	0.03	0.008	0.001	0	0.42	160.4
rs1476698	G	A	-0.02	0.0002	0.37	0.37	0.003	0.0004	1.1e-15	0.63	64.3
rs1497826	G	C	0.02	0.0005	0.37	0.36	0.003	0.0004	0	0.23	87.3
rs149807892	T	C	0.07	-0.0005	0.02	0.02	0.01	0.002	5.4e-11	0.74	43
rs1500187	G	A	-0.01	-0.0001	0.46	0.45	0.002	0.0004	4.1e-08	0.71	30.1
rs165316	G	A	-0.02	-0.0002	0.2	0.2	0.003	0.0004	1.3e-08	0.57	32.4
rs1672991	G	A	0.08	0.0009	0.93	0.93	0.005	0.0007	0	0.17	229
rs17132144	T	C	-0.03	0.0003	0.09	0.1	0.004	0.0006	1.7e-09	0.6	36.3
rs17580	A	T	0.05	0.0007	0.05	0.05	0.006	0.001	5.5e-16	0.54	65.6
rs1763519	C	G	-0.03	0.0001	0.61	0.61	0.003	0.0004	0	0.75	154.4
rs2004315	T	C	0.03	0.0004	0.62	0.63	0.003	0.0004	0	0.25	165.3
rs2241699	C	G	-0.03	-6.9e-05	0.28	0.28	0.003	0.0004	0	0.86	86.3
rs2243010	T	C	-0.02	-0.0006	0.21	0.23	0.003	0.0004	1.3e-08	0.16	32.4
rs2309233	C	T	0.02	-0.0005	0.73	0.73	0.003	0.0004	5.9e-14	0.19	56.4
rs2327774	C	T	-0.02	0.0004	0.38	0.37	0.003	0.0004	3e-17	0.32	70.9
rs2335534	A	G	-0.04	0.0004	0.18	0.18	0.003	0.0005	0	0.44	138.4
rs2370218	T	G	-0.02	1.3e-05	0.77	0.75	0.003	0.0004	1.8e-13	0.97	54.2
rs2419886	T	C	-0.02	-1.9e-05	0.26	0.25	0.003	0.0004	4.1e-12	0.96	48.1
rs2647242	G	A	-0.02	-0.0006	0.8	0.8	0.003	0.0004	1.3e-10	0.18	41.3
rs28520334	T	G	0.02	0.0008	0.12	0.12	0.004	0.0006	2e-08	0.14	31.5
rs28929474	T	C	0.12	-0.001	0.02	0.02	0.009	0.001	0	0.44	195.3
rs2971855	A	G	0.02	-0.0002	0.3	0.31	0.003	0.0004	1.6e-12	0.6	49.9
rs3011642	T	C	0.02	0.0007	0.24	0.24	0.003	0.0004	1.1e-11	0.09	46.2
rs3026445	C	T	-0.02	-0.0005	0.37	0.36	0.003	0.0004	9.2e-12	0.25	46.5
rs302650	A	G	-0.02	-0.0003	0.43	0.45	0.002	0.0003	7.5e-15	0.38	60.5
rs3091842	A	G	0.09	0.0003	0.04	0.06	0.006	0.0008	0	0.73	227.7
rs3133548	T	C	0.02	0.0003	0.14	0.15	0.004	0.0005	2.4e-08	0.53	31.2
rs34066945	T	C	-0.03	-0.0006	0.36	0.36	0.003	0.0004	0	0.07	99.7
rs35118755	T	C	0.02	5.9e-05	0.15	0.14	0.004	0.0005	3.3e-11	0.91	44
rs35852840	A	C	0.03	0.0004	0.06	0.06	0.005	0.0008	4.3e-08	0.6	30
rs36086195	T	C	0.02	0.0004	0.58	0.59	0.003	0.0004	6.5e-16	0.26	65.3
rs3748861	A	C	-0.02	-0.0002	0.2	0.2	0.003	0.0004	1.7e-08	0.67	31.8
rs3795243	C	G	0.02	-0.0005	0.13	0.11	0.004	0.0006	6.8e-09	0.36	33.6
rs4082330	T	C	0.02	-8.1e-05	0.81	0.82	0.003	0.0005	1.1e-10	0.87	41.6
rs41393948	T	C	-0.02	0.0005	0.11	0.12	0.004	0.0005	4.3e-08	0.36	30
rs4320103	G	A	0.05	0.002	0.04	0.04	0.006	0.0009	2.4e-12	0.05	49.2
rs4324076	C	A	-0.02	0.0006	0.53	0.52	0.002	0.0003	1.5e-13	0.09	54.6
rs4633480	A	G	0.02	3.2e-05	0.56	0.51	0.002	0.0004	1.5e-15	0.93	63.6
rs4721467	T	A	-0.02	0.0003	0.74	0.74	0.003	0.0004	9.4e-14	0.5	55.5
rs498490	T	C	-0.03	-7.3e-05	0.16	0.18	0.003	0.0005	0	0.88	83.8
rs56406311	T	C	0.02	-0.0005	0.39	0.38	0.003	0.0004	3.5e-12	0.18	48.4
rs59821684	G	A	0.05	-0.0003	0.03	0.03	0.007	0.001	2.2e-13	0.82	53.8
rs62472728	T	C	0.03	0.0007	0.06	0.07	0.005	0.0007	1.9e-09	0.35	36.1
rs6580981	A	G	-0.02	0.0002	0.46	0.47	0.002	0.0004	2.4e-13	0.58	53.7
rs66920316	A	G	-0.02	0.0004	0.2	0.19	0.003	0.0004	7.6e-12	0.33	46.9
rs6771438	G	T	-0.03	-0.0003	0.12	0.13	0.004	0.0005	3.1e-12	0.54	48.6
rs6841429	A	C	-0.04	-0.0008	0.17	0.16	0.003	0.0005	0	0.12	142.3
rs6909201	G	A	-0.04	-7.9e-05	0.52	0.5	0.002	0.0003	0	0.82	289.4
rs710217	G	A	0.02	0.0005	0.49	0.5	0.002	0.0004	0	0.19	96.6
rs71565393	T	C	0.02	0.0008	0.18	0.18	0.003	0.0005	2.6e-08	0.09	31
rs71658797	A	T	0.02	-0.0005	0.12	0.11	0.004	0.0006	2.4e-08	0.43	31.2
rs722298	A	G	0.01	-6.3e-05	0.44	0.46	0.003	0.0004	2.7e-09	0.86	35.4
rs72660383	C	T	-0.03	0.001	0.06	0.07	0.005	0.0007	2.3e-08	0.16	31.3
rs72697816	T	C	0.02	-0.0008	0.16	0.17	0.003	0.0005	6.3e-09	0.08	33.7
rs73186098	C	T	-0.09	0.0006	0.01	0.02	0.01	0.002	0	0.7	73.9
rs73536752	T	C	-0.03	-0.001	0.04	0.04	0.006	0.0009	4.1e-08	0.26	30.1
rs7402977	A	G	-0.02	0.0002	0.27	0.27	0.003	0.0004	3.4e-08	0.53	30.4
rs74230087	A	G	-0.05	0.0005	0.08	0.08	0.005	0.0006	0	0.42	138.2
rs75448233	T	C	0.03	-0.0005	0.05	0.06	0.006	0.0009	7.2e-10	0.56	38
rs7546838	G	A	0.02	-0.0006	0.65	0.65	0.003	0.0004	1e-13	0.18	55.4
rs7559013	C	A	0.03	0.0006	0.13	0.13	0.004	0.0005	7.6e-12	0.25	46.9
rs75702986	A	G	0.04	0.0005	0.19	0.19	0.003	0.0005	0	0.25	134.9
rs7587636	A	G	-0.02	0.0004	0.53	0.53	0.002	0.0003	4.1e-10	0.25	39.1
rs75895430	G	C	0.08	0.0009	0.03	0.03	0.007	0.001	0	0.43	124.9
rs7599	G	A	-0.02	-0.0002	0.63	0.63	0.003	0.0004	3.8e-14	0.57	57.3
rs7688574	T	C	0.01	0.0005	0.37	0.39	0.003	0.0004	1.1e-08	0.15	32.6
rs7730344	A	C	0.02	0.0005	0.29	0.31	0.003	0.0004	1.6e-10	0.15	40.9
rs77542162	G	A	-0.09	0.002	0.02	0.02	0.008	0.001	0	0.12	116.4
rs7864156	G	T	0.02	0.0005	0.39	0.4	0.003	0.0004	6.6e-14	0.14	56.2
rs7913072	A	G	-0.02	-0.0005	0.86	0.85	0.004	0.0005	5.8e-09	0.28	33.9
rs7924737	G	A	-0.02	-0.0004	0.35	0.34	0.003	0.0004	3.4e-09	0.31	34.9
rs7940215	T	C	0.01	-0.0002	0.43	0.42	0.003	0.0004	3.9e-08	0.57	30.2
rs79501693	C	T	-0.05	0.002	0.02	0.03	0.009	0.001	9.9e-09	0.14	32.9
rs928760	T	C	-0.02	0.0005	0.3	0.3	0.003	0.0004	1e-11	0.15	46.3
rs9388399	C	T	-0.02	-0.0004	0.31	0.31	0.003	0.0004	0	0.32	83.1
rs9532958	A	G	0.04	0.0005	0.85	0.86	0.004	0.0005	0	0.28	101.9
rs9611396	C	T	-0.01	0.0003	0.66	0.65	0.003	0.0004	4.3e-08	0.43	30
eGFRcrea, estimated glomerular filtration rate based on serum creatinine.

[truncated: 49 more sheets: Table S11, Table S12, Table S13, Table S14, Table S15, Table S16, Table S17, Table S18, Table S19, Table S20, Table S21, Table S22, Table S23, Table S24, Table S25, Table S26, Table S27, Table S28, Table S29, Table S30 …]
